# Supplementary material for: Incommensurate magnetic structure of CrAs at low temperatures and high pressures
Source: Acta Crystallogr B Struct Sci Cryst Eng Mater. 2023 Oct 12;79(Pt 6):473–81. doi: 10.1107/S205252062300817X (PMC10833358; doi:10.1107/S205252062300817X)
Supplement: Supplementary file 1 [file b-79-00473-sup1.cif]

data_global
#=======================================================================

_audit_creation_method                   'Jana2020 1.3.51'


# 1. PROCESSING SUMMARY (IUCr Office Use Only)

_journal_date_recd_electronic      2023-07-03
_journal_date_to_coeditor                ?
_journal_date_from_coeditor              ?
_journal_date_accepted     2023-09-18
_journal_date_printers_first             ?
_journal_date_printers_final             ?
_journal_date_proofs_out                 ?
_journal_date_proofs_in                  ?
_journal_coeditor_name                   ?
_journal_coeditor_code      XK5103SUP1
_journal_coeditor_notes
?
_journal_techeditor_code      B230817
_iucr_compatibility_tag          ACTA95
_journal_paper_category      FA
_journal_techeditor_notes
?
_journal_coden_ASTM                      ?
_journal_name_full                       'Acta Crystallographica Section B'
_journal_year                            ?
_journal_volume                          ?
_journal_issue                           ?
_journal_page_first                      ?
_journal_page_last                       ?
_journal_suppl_publ_number               ?
_journal_suppl_publ_pages                ?

#=======================================================================

# 2. SUBMISSION DETAILS

_publ_contact_author_name                "Andrzej Grzechnik"
_publ_contact_author_address
; Institute of Crystallography, 
RWTH Aachen University, 
Aachen, 
52066, 
Germany
;
_publ_contact_author_email               a.grzechnik@fz-juelich.de


_publ_requested_journal                  'Acta Crystallographica Section B'
_publ_requested_category                 ?


#=======================================================================

# 3. TITLE AND AUTHOR LIST

_publ_section_title
;Incommensurate magnetic structure of CrAs at low temperatures
and high pressures
;

loop_
 _publ_author_name
 _publ_author_address
'Andreas Eich'

; J\"ulich Centre for Neutron Science-2 and Peter Gr\"unberg Institute-4 (JCNS-2/PGI-4),
Forschungszentrum J\"ulich, 
52425, 
Germany
and
Institute of Crystallography, 
RWTH Aachen University, 
Aachen, 52066, 
Germany
;
 'Andrzej Grzechnik'
; J\"ulich Centre for Neutron Science-4 (JCNS-4), 
Forschungszentrum J\"ulich, 52425, Germany
;
 'Yixi Su'
;J\"ulich Centre for Neutron Science (JCNS) 
at Heinz Maier-Leibnitz Zentrum (MLZ), Garching,
85747, Germany
;
 'Bachir Ouladdiaf'
;Institut Laue-Langevin, 
Grenoble, 38000, 
France
;
'Denis Sheptyakov'
;Laboratory for Neutron Scattering and Imaging, 
Paul Scherrer Institut, 
5232, 
Villigen PSI,
Switzerland
;
'Thomas Wolf'
;Institute for Quantum Materials and Technologies, 
Karlsruhe Institute of Technology, 
Karlsruhe, 
76021, 
Germany
;
'Vaclav Petricek'
; Institute of Physics of the Czech Academy of Sciences,
182 00 
Prague 8, 
Czechia
;
'Hend Shahed'
; J\"ulich Centre for Neutron Science-2 and Peter Gr\"unberg Institute-4 (JCNS-2/PGI-4),
Forschungszentrum J\"ulich, 
52425, 
Germany
and
Institute of Crystallography, 
RWTH Aachen University, 
Aachen, 52066, 
Germany
;
'Karen Friese'
; J\"ulich Centre for Neutron Science-2 and Peter Gr\"unberg Institute-4 (JCNS-2/PGI-4),
Forschungszentrum J\"ulich, 
52425, 
Germany
and
Institute of Crystallography, 
RWTH Aachen University, 
Aachen, 52066, 
Germany
;
#=======================================================================


data_I
#=======================================================================

# 5. CHEMICAL DATA

_chemical_name_systematic
?
_chemical_name_common                    ?
_chemical_formula_moiety                 ?
_chemical_formula_structural             ?
_chemical_formula_analytical             ?
_chemical_formula_iupac                  ?
_chemical_formula_sum                    'As1 Cr1'
_chemical_formula_weight                 126.9
_chemical_melting_point                  ?
_chemical_compound_source                ?
_chemical_absolute_configuration         ?

#=======================================================================

# 6. CRYSTAL DATA

_symmetry_cell_setting                   monoclinic
_space_group_ssg_name                    'P21.1'(\a0\g)0s'

loop_
 _space_group_symop_magn_ssg_operation.id
 _space_group_symop_magn_ssg_operation.algebraic
 1   x1,x2,x3,x4,+1
 2   -x1,x2+1/2,-x3,-x4,+1

loop_
 _space_group_symop.magn_ssg_centering.id
 _space_group_symop.magn_ssg_centering.algebraic
 1   x1,x2,x3,x4,+1
 2   x1,x2,x3,x4+1/2,-1

_cell_length_a                           5.6432
_cell_length_b                           3.5862
_cell_length_c                           6.2038
_cell_angle_alpha                        90
_cell_angle_beta                         90
_cell_angle_gamma                        90
_cell_volume                             125.5503

loop_
 _twin_individual_id
 _twin_individual_mass_fraction_refined
 _twin_individual_twin_matrix_11
 _twin_individual_twin_matrix_12
 _twin_individual_twin_matrix_13
 _twin_individual_twin_matrix_21
 _twin_individual_twin_matrix_22
 _twin_individual_twin_matrix_23
 _twin_individual_twin_matrix_31
 _twin_individual_twin_matrix_32
 _twin_individual_twin_matrix_33
1 0.353261
1 0 0
0 1 0
0 0 1
2 0.326853
1 0 0
0 -0.5 -1.4981
0 0.5006 -0.5
3 0.319886
1 0 0
0 -0.5 1.4981
0 -0.5006 -0.5


_cell_modulation_dimension               1
loop_
 _cell_wave_vector_seq_id
 _cell_wave_vector_x
 _cell_wave_vector_y
 _cell_wave_vector_z
 1  0.000000  0.000000  0.353000
_cell_formula_units_Z                    4

_cell_measurement_reflns_used            ?
_cell_measurement_theta_min              ?
_cell_measurement_theta_max              ?
_cell_measurement_temperature            10
_cell_special_details
?

_exptl_crystal_density_diffrn            6.7145
_exptl_crystal_density_meas              ?
_exptl_crystal_density_method            ?
_exptl_crystal_F_000                     40.86

_exptl_absorpt_coefficient_mu            0.011
_exptl_crystal_description               ?
_exptl_crystal_size_max                  ?
_exptl_crystal_size_mid                  ?
_exptl_crystal_size_min                  ?
_exptl_crystal_size_rad                  ?
_exptl_crystal_colour                    ?
_exptl_absorpt_correction_type           ?
_exptl_absorpt_process_details           ?
_exptl_absorpt_correction_T_min          ?
_exptl_absorpt_correction_T_max          ?


#=======================================================================

# 7. EXPERIMENTAL DATA

_exptl_special_details                   ?

_diffrn_ambient_temperature              10
_diffrn_source                           ?
_diffrn_source_power                     ?
_diffrn_source_voltage                   ?
_diffrn_source_current                   ?
_diffrn_radiation_type                   neutron
_diffrn_radiation_source                 ?
_diffrn_radiation_wavelength             0.84
_diffrn_radiation_monochromator          ?
_diffrn_measurement_device               ?
_diffrn_measurement_device_type          ?
_diffrn_detector                         ?
_diffrn_detector_area_resol_mean         ?
_diffrn_measurement_method               ?
_diffrn_measurement_specimen_support     ?

_diffrn_reflns_number                    682
_diffrn_reflns_theta_min                 5.77
_diffrn_reflns_theta_max                 55.77
_diffrn_reflns_theta_full                12.98
_diffrn_measured_fraction_theta_max      0.12
_diffrn_measured_fraction_theta_full     0.67
_diffrn_reflns_av_R_equivalents          0.0976
_diffrn_reflns_av_unetI/netI             0.1039
_diffrn_reflns_limit_h_min               -1
_diffrn_reflns_limit_h_max               3
_diffrn_reflns_limit_k_min               -7
_diffrn_reflns_limit_k_max               6
_diffrn_reflns_limit_l_min               -12
_diffrn_reflns_limit_l_max               12
_diffrn_reflns_limit_index_m_1_min       -1
_diffrn_reflns_limit_index_m_1_max       1
_diffrn_reflns_reduction_process         ?

_diffrn_standards_number                 ?
_diffrn_standards_interval_count         ?
_diffrn_standards_interval_time          ?
_diffrn_standards_decay_%                ?


_diffrn_radiation_probe                  neutron

#=======================================================================

# 8. REFINEMENT DATA

_refine_special_details
?

_reflns_number_total                     548
_reflns_number_gt                        338
_reflns_threshold_expression             'I>3\s(I)'

_refine_ls_structure_factor_coef         F
_refine_ls_R_factor_gt                   0.0906
_refine_ls_wR_factor_gt                  0.0865
_refine_ls_R_factor_all                  0.1592
_refine_ls_wR_factor_ref                 0.0947
_refine_ls_goodness_of_fit_ref           2.2381
_refine_ls_goodness_of_fit_gt            2.6137
_refine_ls_restrained_S_gt               ?
_refine_ls_restrained_S_all              ?
_refine_ls_number_reflns                 548
_refine_ls_number_parameters             13
_refine_ls_number_restraints             3
_refine_ls_number_constraints            1
_refine_ls_weighting_scheme              sigma
_refine_ls_weighting_details             'calc w=1/[\s^2^(Fo)+(0.01P)^2^+0.0000P] where P=Fo'
_refine_ls_hydrogen_treatment            ?
_refine_ls_shift/su_max                  0.0096
_refine_ls_shift/su_mean                 0.0030
_refine_diff_density_max                 ?
_refine_diff_density_min                 ?
_refine_ls_extinction_method
 'B-C type 1 Gaussian isotropic (Becker & Coppens, 1974)'
_refine_ls_extinction_coef               50.27
_refine_ls_extinction_expression         ?
_refine_ls_abs_structure_details
;  0 of Friedel pairs used in the refinement
;
_refine_ls_abs_structure_Flack           ?
_refine_ls_abs_structure_Rogers          ?

loop_
 _atom_type_symbol
 _atom_type_magn_oxidation_number
 _atom_type_scat_length_neutron
 _atom_type_scat_source
 As .    6.580 International_Tables_Vol_C
 Cr Cr3+    3.635 International_Tables_Vol_C

_computing_data_collection               ?
_computing_cell_refinement               ?
_computing_data_reduction                ?
_computing_structure_solution            ?
_computing_structure_refinement          ?
_computing_molecular_graphics            ?
_computing_publication_material          ?


#=======================================================================

# 9. ATOMIC COORDINATES AND DISPLACEMENT PARAMETERS

loop_
 _atom_site_label
 _atom_site_type_symbol
 _atom_site_fract_x
 _atom_site_fract_y
 _atom_site_fract_z
 _atom_site_adp_type
 _atom_site_U_iso_or_equiv
 _atom_site_site_symmetry_multiplicity
 _atom_site_occupancy
 _atom_site_calc_flag
 _atom_site_refinement_flags
 _atom_site_disorder_assembly
 _atom_site_disorder_group
  As1_1 As 0.1992 0.25 0.5857 Uani 0.0167 2 1 d . . .
  As1_2 As 0.3008 0.75 0.0857 Uani 0.0167 2 1 d . . .
  Cr1_1 Cr 0 0.25 0.2034 Uani 0.0226 2 1 d . . .
  Cr1_2 Cr 0.5 0.75 0.7034 Uani 0.0226 2 1 d . . .

loop_
 _atom_site_aniso_label
 _atom_site_aniso_type_symbol
 _atom_site_aniso_U_11
 _atom_site_aniso_U_22
 _atom_site_aniso_U_33
 _atom_site_aniso_U_12
 _atom_site_aniso_U_13
 _atom_site_aniso_U_23
 As1_1 As 0.034658 0.006095 0.009204 0 0.000154 0
 As1_2 As 0.034658 0.006095 0.009204 0 0.000154 0
 Cr1_1 Cr 0.054589 0.004371 0.008745 0 -0.007243 0
 Cr1_2 Cr 0.054589 0.004371 0.008745 0 -0.007243 0


loop_
 _atom_site_moment_label
 _atom_site_moment_crystalaxis_x
 _atom_site_moment_crystalaxis_y
 _atom_site_moment_crystalaxis_z
 Cr1_1 0 0 0
 Cr1_2 0 0 0


loop_
 _atom_site_Fourier_wave_vector_seq_id
 _atom_site_Fourier_wave_vector_q1_coeff
    1    1


loop_
 _atom_site_moment_Fourier_atom_site_label
 _atom_site_moment_Fourier_axis
 _atom_site_moment_Fourier_wave_vector_seq_id
 _atom_site_moment_Fourier_param_cos
 _atom_site_moment_Fourier_param_sin
 Cr1_1  x  1     0.48(4)         -2.59(2)
 Cr1_1  y  1     3.113(6)         0.55(3)
 Cr1_1  z  1     0.28(6)         -1.72(4)
 Cr1_2  x  1     2.46(2)         -0.04(5)
 Cr1_2  y  1     0.13(4)         -3.151(5)
 Cr1_2  z  1    -1.98(3)         -0.26(5)


#=======================================================================

# 10. MOLECULAR GEOMETRY


loop_
 _geom_bond_atom_site_label_1
 _geom_bond_atom_site_label_2
 _geom_bond_site_ssg_symmetry_1
 _geom_bond_site_ssg_symmetry_2
 _geom_bond_distance_av
 _geom_bond_distance_min
 _geom_bond_distance_max
 _geom_bond_publ_flag
  As1_1 Cr1_1 . . 2.6246 2.6246 2.6246 ?
  As1_1 Cr1_1 . 2_5465 2.4881 2.4881 2.4881 ?
  As1_1 Cr1_1 . 2_5565 2.4881 2.4881 2.4881 ?
  As1_1 Cr1_2 . 1_5455 2.5748 2.5748 2.5748 ?
  As1_1 Cr1_2 . . 2.5748 2.5748 2.5748 ?
  As1_1 Cr1_2 . 2_6465 2.4694 2.4694 2.4694 ?
  As1_2 Cr1_1 . . 2.5748 2.5748 2.5748 ?
  As1_2 Cr1_1 . 1_5655 2.5748 2.5748 2.5748 ?
  As1_2 Cr1_1 . 2_5555 2.4694 2.4694 2.4694 ?
  As1_2 Cr1_2 . 1_5545 2.6246 2.6246 2.6246 ?
  As1_2 Cr1_2 . 2_6465 2.4881 2.4881 2.4881 ?
  As1_2 Cr1_2 . 2_6565 2.4881 2.4881 2.4881 ?


#=======================================================================

# 11. STRUCTURE-FACTOR LIST

loop_
 _twin_refln_datum_id
 _twin_refln_individual_id
 _twin_refln_index_h
 _twin_refln_index_k
 _twin_refln_index_l
 _twin_refln_index_m_1
 _twin_refln_F_squared_calc
 _twin_refln_F_squared_meas
 _twin_refln_F_squared_sigma
 _twin_refln_include_status
         1    1   2   1   0  -1    9.73    7.98    1.43 o
         2    1   2  -1   0  -1    9.73    1.70    1.52 <
         3    1   2  -1   0   0   71.82   57.93    3.44 o
         4    1   2   1   0   1   11.17    7.19    1.44 o
         5    1   2  -1   0   1   11.17    7.43    1.52 o
         6    3   0   1  -3   0 1277.35 1237.13   16.37 o
         6    2   0   1   3   0 1277.35 1237.13   16.37 o
         6    1   0  -2   0   0 1277.35 1237.13   16.37 o
         7    1   0   2   0   1    5.80    5.90    1.87 o
         8    1   0  -2   0   1    5.80    6.89    1.90 o
         9    1   2   2   0  -1    2.86    8.44    2.69 o
        10    1   2  -2   0  -1    2.86    2.05    2.76 <
        11    3   2   1  -3   0   87.67   86.06    6.38 o
        11    2   2   1   3   0   87.67   86.06    6.38 o
        11    1   2  -2   0   0   87.67   86.06    6.38 o
        12    1   2   2   0   1    2.70    4.86    2.70 <
        13    1   2  -2   0   1    2.70    4.73    2.77 <
        14    1   2  -3   0   0   61.83   79.92    9.91 o
        15    3   0   2  -6   0  671.98  728.96   24.11 o
        15    2   0   2   6   0  671.98  728.96   24.11 o
        15    1   0  -4   0   0  671.98  728.96   24.11 o
        16    3   2   2  -6   0  211.62  260.21   14.54 o
        16    2   2   2   6   0  211.62  260.21   14.54 o
        16    1   2  -4   0   0  211.62  260.21   14.54 o
        17    1   2  -5   0   0   45.84   21.34   13.78 <
        18    3   0   3  -9   0  356.31  400.00   20.12 o
        18    2   0   3   9   0  356.31  400.00   20.12 o
        18    1   0  -6   0   0  356.31  400.00   20.12 o
        19    3   2   3  -9   0  249.53  290.03   17.62 o
        19    2   2   3   9   0  249.53  290.03   17.62 o
        19    1   2  -6   0   0  249.53  290.03   17.62 o
        20    1  -2   0   1   0   19.08    7.97    1.76 o
        21    1  -2   0   1   1    5.58   -1.96    1.16 <
        22    1  -1   0   1   0    2.98    4.48    1.80 <
        23    1  -1   0   1   1   17.98   26.69    1.17 o
        24    1   1   0   1   0    2.84    2.91    1.56 <
        25    1   1   0   1   1   32.72   31.19    1.09 o
        26    1   2   0   1   0   19.05    5.04    1.33 o
        27    1   2   0   1   1   13.02   -2.70    0.99 <
        28    1  -2   1   1  -1   11.32   17.38    1.61 o
        29    1  -2  -1   1  -1   11.32   13.64    1.61 o
        30    3  -2   0  -2   0  441.52  335.34    7.49 o
        30    2  -2   1   1   0  441.52  335.34    7.49 o
        30    1  -2  -1   1   0  441.52  335.34    7.49 o
        31    1  -2   1   1   1    7.43    5.10    1.96 <
        32    1  -2  -1   1   1    7.43    2.31    1.96 <
        33    1  -1   1   1  -1   11.40   -5.13    1.35 <
        34    1  -1  -1   1  -1   11.40   -1.09    1.42 <
        35    3  -1   0  -2   0  434.92  346.20    7.81 o
        35    2  -1   1   1   0  434.92  346.20    7.81 o
        35    1  -1  -1   1   0  434.92  346.20    7.81 o
        36    1  -1   1   1   1   15.83    4.95    1.19 o
        37    1  -1  -1   1   1   15.83    7.12    1.76 o
        38    1   0   1   1  -1   15.39   12.08    0.99 o
        39    1   0  -1   1  -1   15.39   12.45    0.99 o
        40    3   0  -1   1   0    0.18    6.73    3.30 <
        40    2   0   0  -2   0    0.18    6.73    3.30 <
        40    1   0   1   1   0    0.18    6.73    3.30 <
        41    3   0   0  -2   0    0.18    7.86    2.36 o
        41    2   0   1   1   0    0.18    7.86    2.36 o
        41    1   0  -1   1   0    0.18    7.86    2.36 o
        42    1   0   1   1   1   19.31   -0.08    1.40 <
        43    1   0  -1   1   1   19.31    1.32    1.40 <
        44    1   1   1   1  -1    9.87   -5.90    1.36 <
        45    1   1  -1   1  -1    9.87   -4.62    1.35 <
        46    3   1  -1   1   0  434.30  392.10    4.33 o
        46    2   1   0  -2   0  434.30  392.10    4.33 o
        46    1   1   1   1   0  434.30  392.10    4.33 o
        47    3   1   0  -2   0  434.94  383.41    7.57 o
        47    2   1   1   1   0  434.94  383.41    7.57 o
        47    1   1  -1   1   0  434.94  383.41    7.57 o
        48    1   1   1   1   1   12.49    8.60    1.69 o
        49    1   1  -1   1   1   12.49   10.61    1.77 o
        50    1   2   1   1  -1    9.94    8.01    1.53 o
        51    1   2  -1   1  -1    9.94   11.39    1.62 o
        52    3   2   0  -2   0  443.59  419.30    7.35 o
        52    2   2   1   1   0  443.59  419.30    7.35 o
        52    1   2  -1   1   0  443.59  419.30    7.35 o
        53    1   2   1   1   1    4.74    2.89    1.80 <
        54    1   2  -1   1   1    4.74    3.06    1.89 <
        55    1  -2   2   1  -1    2.85    5.75    2.69 <
        56    1  -2  -2   1  -1    2.85   -0.09    2.76 <
        57    1  -2  -2   1   0   17.70   11.34    5.74 <
        58    1  -1   2   1  -1    5.17    4.58    1.81 <
        59    1  -1  -2   1  -1    5.17    6.11    2.60 <
        60    1  -1  -2   1   0    2.68    7.73    6.04 <
        61    1   1   2   1  -1    5.61    4.22    2.53 <
        62    1   1  -2   1  -1    5.61    9.32    2.61 o
        63    1   1  -2   1   0    2.55    8.09    5.84 <
        64    1   2   2   1  -1    3.20   -0.64    2.70 <
        65    1   2  -2   1  -1    3.20    2.96    2.77 <
        66    1   2  -2   1   0   17.68    6.20    5.61 <
        67    3  -2   1  -5   0  229.48  220.56   10.65 o
        67    2  -2   2   4   0  229.48  220.56   10.65 o
        67    1  -2  -3   1   0  229.48  220.56   10.65 o
        68    3  -1   1  -5   0  359.69  408.81   16.93 o
        68    2  -1   2   4   0  359.69  408.81   16.93 o
        68    1  -1  -3   1   0  359.69  408.81   16.93 o
        69    3   0   1  -5   0   44.30   71.19    6.90 o
        69    2   0   2   4   0   44.30   71.19    6.90 o
        69    1   0  -3   1   0   44.30   71.19    6.90 o
        70    3   1   1  -5   0  359.73  387.20   16.91 o
        70    2   1   2   4   0  359.73  387.20   16.91 o
        70    1   1  -3   1   0  359.73  387.20   16.91 o
        71    3   2   1  -5   0  238.70  246.07   10.98 o
        71    2   2   2   4   0  238.70  246.07   10.98 o
        71    1   2  -3   1   0  238.70  246.07   10.98 o
        72    1  -2  -4   1   0   14.14   40.40   11.72 o
        73    1  -1  -4   1   0    1.95   10.12   12.15 <
        74    1   1  -4   1   0    1.85   13.80   12.20 <
        75    1   2  -4   1   0   14.12   31.61   11.72 <
        76    3  -2   2  -8   0  119.68  123.70   14.75 o
        76    2  -2   3   7   0  119.68  123.70   14.75 o
        76    1  -2  -5   1   0  119.68  123.70   14.75 o
        77    3  -1   2  -8   0  246.84  302.44   17.81 o
        77    2  -1   3   7   0  246.84  302.44   17.81 o
        77    1  -1  -5   1   0  246.84  302.44   17.81 o
        78    3   0   2  -8   0  157.45  185.77   11.73 o
        78    2   0   3   7   0  157.45  185.77   11.73 o
        78    1   0  -5   1   0  157.45  185.77   11.73 o
        79    3   1   2  -8   0  246.90  308.52   18.04 o
        79    2   1   3   7   0  246.90  308.52   18.04 o
        79    1   1  -5   1   0  246.90  308.52   18.04 o
        80    3   2   2  -8   0  119.93  109.60   14.74 o
        80    2   2   3   7   0  119.93  109.60   14.74 o
        80    1   2  -5   1   0  119.93  109.60   14.74 o
        81    1  -2  -6   1   0    9.73   34.46   13.85 <
        82    1  -1  -6   1   0    1.13   24.66   14.47 <
        83    1   1  -6   1   0    1.06   -0.47   14.37 <
        84    1   2  -6   1   0    9.71   41.83   13.81 o
        85    3  -1   3 -11   0  141.35  117.79   15.06 o
        85    2  -1   4  10   0  141.35  117.79   15.06 o
        85    1  -1  -7   1   0  141.35  117.79   15.06 o
        86    3   0   3 -11   0  146.31  161.98   11.25 o
        86    2   0   4  10   0  146.31  161.98   11.25 o
        86    1   0  -7   1   0  146.31  161.98   11.25 o
        87    3   1   3 -11   0  141.41  143.11   15.25 o
        87    2   1   4  10   0  141.41  143.11   15.25 o
        87    1   1  -7   1   0  141.41  143.11   15.25 o
        88    1  -2   0   2  -1   15.60   16.74    1.52 o
        89    3  -2  -1  -1   0  443.66  376.94    7.77 o
        89    2  -2   1  -1   0  443.66  376.94    7.77 o
        89    1  -2   0   2   0  443.66  376.94    7.77 o
        90    1  -2   0   2   1    5.70  -19.01    2.31 <
        91    1  -1   0   2  -1    9.80    2.56    0.89 <
        92    3  -1  -1  -1   0  434.77  384.92    5.50 o
        92    2  -1   1  -1   0  434.77  384.92    5.50 o
        92    1  -1   0   2   0  434.77  384.92    5.50 o
        93    1  -1   0   2   1   22.19   -1.01    1.30 <
        94    1   0   0   2  -1   30.10   28.45    0.99 o
        95    3   0  -1  -1   0    0.18   -2.27    2.32 <
        95    2   0   1  -1   0    0.18   -2.27    2.32 <
        95    1   0   0   2   0    0.18   -2.27    2.32 <
        96    1   0   0   2   1   19.06   25.53    1.44 o
        97    1   1   0   2  -1   10.67    5.23    1.18 o
        98    3   1  -1  -1   0  434.76  400.78    7.44 o
        98    2   1   1  -1   0  434.76  400.78    7.44 o
        98    1   1   0   2   0  434.76  400.78    7.44 o
        99    1   1   0   2   1   20.15    4.06    1.85 <
       100    1   2   0   2  -1   15.21   16.50    1.36 o
       101    3   2  -1  -1   0  441.55  439.45    7.09 o
       101    2   2   1  -1   0  441.55  439.45    7.09 o
       101    1   2   0   2   0  441.55  439.45    7.09 o
       102    1   2   0   2   1    3.72    0.27    1.90 <
       103    1  -2   1   2  -1    9.82   21.41    2.41 o
       104    1  -2  -1   2  -1    9.82   26.67    2.49 o
       105    1  -2   1   2   0   15.56   23.47    5.28 o
       106    1  -2  -1   2   0   15.56   23.65    5.10 o
       107    1  -2   1   2   1    1.83    8.72    2.40 o
       108    1  -2  -1   2   1    1.83    8.60    2.39 o
       109    1  -1   1   2  -1   11.02    7.30    1.30 o
       110    1  -1  -1   2  -1   11.02    7.45    1.85 o
       111    1  -1   1   2   0   73.04   99.50    5.58 o
       112    1  -1  -1   2   0   73.04   66.83    3.85 o
       113    1  -1   1   2   1    8.17    7.21    2.52 <
       114    1  -1  -1   2   1    8.17    8.21    1.86 o
       115    1   1   1   2  -1   12.88    4.98    1.85 <
       116    1   1  -1   2  -1   12.88    6.23    1.85 o
       117    1   1  -1   2   0   75.52   67.85    5.18 o
       118    1   1  -1   2   1   10.60   10.88    2.28 o
       119    1   2   1   2  -1   11.40   -3.26    1.99 <
       120    1   2  -1   2  -1   11.40    4.05    2.25 <
       121    1   2  -1   2   0   15.52   37.16    4.77 o
       122    1   2  -1   2   1    4.05   10.11    2.35 o
       123    3  -2   0  -4   0  301.18  271.90   12.15 o
       123    2  -2   2   2   0  301.18  271.90   12.15 o
       123    1  -2  -2   2   0  301.18  271.90   12.15 o
       124    3  -1   0  -4   0  395.69  384.84   13.10 o
       124    2  -1   2   2   0  395.69  384.84   13.10 o
       124    1  -1  -2   2   0  395.69  384.84   13.10 o
       125    3   0   0  -4   0   21.39   23.64    4.83 o
       125    2   0   2   2   0   21.39   23.64    4.83 o
       125    1   0  -2   2   0   21.39   23.64    4.83 o
       126    3   1   0  -4   0  395.64  403.86   13.02 o
       126    2   1   2   2   0  395.64  403.86   13.02 o
       126    1   1  -2   2   0  395.64  403.86   13.02 o
       127    3   2   0  -4   0  311.85  330.20   12.52 o
       127    2   2   2   2   0  311.85  330.20   12.52 o
       127    1   2  -2   2   0  311.85  330.20   12.52 o
       128    1  -2  -3   2   0   13.40   36.25    9.20 o
       129    1  -1  -3   2   0   64.29   77.55    9.99 o
       130    1   1  -3   2   0   66.50   64.97    9.83 o
       131    1   2  -3   2   0   13.36   11.11    8.73 <
       132    3  -2   1  -7   0  123.90  127.74   13.13 o
       132    2  -2   3   5   0  123.90  127.74   13.13 o
       132    1  -2  -4   2   0  123.90  127.74   13.13 o
       133    3  -1   1  -7   0  299.74  340.61   16.73 o
       133    2  -1   3   5   0  299.74  340.61   16.73 o
       133    1  -1  -4   2   0  299.74  340.61   16.73 o
       134    3   0   1  -7   0  119.15  136.71    9.96 o
       134    2   0   3   5   0  119.15  136.71    9.96 o
       134    1   0  -4   2   0  119.15  136.71    9.96 o
       135    3   1   1  -7   0  299.60  333.44   16.53 o
       135    2   1   3   5   0  299.60  333.44   16.53 o
       135    1   1  -4   2   0  299.60  333.44   16.53 o
       136    3   2   1  -7   0  134.93  133.53   13.07 o
       136    2   2   3   5   0  134.93  133.53   13.07 o
       136    1   2  -4   2   0  134.93  133.53   13.07 o
       137    1  -2  -5   2   0    9.93   23.06   13.75 <
       138    1  -1  -5   2   0   49.84   69.51   15.09 o
       139    1   1  -5   2   0   51.59   88.30   14.99 o
       140    1   2  -5   2   0    9.90    4.32   13.53 <
       141    3  -2   2 -10   0   73.44   65.62   14.46 o
       141    2  -2   4   8   0   73.44   65.62   14.46 o
       141    1  -2  -6   2   0   73.44   65.62   14.46 o
       142    3  -1   2 -10   0  189.40  209.37   17.18 o
       142    2  -1   4   8   0  189.40  209.37   17.18 o
       142    1  -1  -6   2   0  189.40  209.37   17.18 o
       143    3   0   2 -10   0  171.02  167.26   12.08 o
       143    2   0   4   8   0  171.02  167.26   12.08 o
       143    1   0  -6   2   0  171.02  167.26   12.08 o
       144    3   1   2 -10   0  189.22  215.57   17.30 o
       144    2   1   4   8   0  189.22  215.57   17.30 o
       144    1   1  -6   2   0  189.22  215.57   17.30 o
       145    3   2   2 -10   0   79.06  102.10   14.79 o
       145    2   2   4   8   0   79.06  102.10   14.79 o
       145    1   2  -6   2   0   79.06  102.10   14.79 o
       146    1  -2   0   3  -1   10.00   22.18    2.75 o
       147    1  -2   0   3   0   67.22   49.84    5.24 o
       148    1  -2   0   3   1    1.40   -1.69    2.65 <
       149    1  -1   0   3  -1   11.16   -0.20    1.69 <
       150    1  -1   0   3   0   33.89   29.44    3.96 o
       151    1  -1   0   3   1    7.80    5.27    1.77 <
       152    1   1   0   3  -1   10.19   15.04    2.11 o
       153    1   1   0   3   0   37.50   38.73    5.28 o
       154    1   1   0   3   1    8.47    9.14    2.46 o
       155    1   2   0   3  -1   10.31   23.63    2.44 o
       156    1   2   0   3   0   66.94   66.09    5.08 o
       157    1   2   0   3   1    2.26   -2.90    2.54 <
       158    1  -2   1   3  -1    4.17   -1.78    2.49 <
       159    1  -2  -1   3  -1    4.17    4.52    2.57 <
       160    3  -2  -2   0   0   89.99   71.00    6.19 o
       160    2  -2   1  -3   0   89.99   71.00    6.19 o
       160    1  -2   1   3   0   89.99   71.00    6.19 o
       161    3  -2  -1  -3   0   89.87   74.66    6.29 o
       161    2  -2   2   0   0   89.87   74.66    6.29 o
       161    1  -2  -1   3   0   89.87   74.66    6.29 o
       162    1  -1   1   3  -1    4.35    8.05    2.35 o
       163    1  -1  -1   3  -1    4.35    4.47    1.66 <
       164    3  -1  -2   0   0    0.73   -5.44    5.64 <
       164    2  -1   1  -3   0    0.73   -5.44    5.64 <
       164    1  -1   1   3   0    0.73   -5.44    5.64 <
       165    3  -1  -1  -3   0    0.72   -1.06    4.03 <
       165    2  -1   2   0   0    0.72   -1.06    4.03 <
       165    1  -1  -1   3   0    0.72   -1.06    4.03 <
       166    1   0   1   3  -1    9.23    9.16    2.64 o
       167    1   0  -1   3  -1    9.23    8.05    1.87 o
       168    3   0  -2   0   0 1297.25 1264.13   16.91 o
       168    2   0   1  -3   0 1297.25 1264.13   16.91 o
       168    1   0   1   3   0 1297.25 1264.13   16.91 o
       169    3   0  -1  -3   0 1267.38 1225.26   11.61 o
       169    2   0   2   0   0 1267.38 1225.26   11.61 o
       169    1   0  -1   3   0 1267.38 1225.26   11.61 o
       170    1   1  -1   3  -1    6.24    5.66    2.36 <
       171    3   1  -1  -3   0    0.72   -3.17    5.48 <
       171    2   1   2   0   0    0.72   -3.17    5.48 <
       171    1   1  -1   3   0    0.72   -3.17    5.48 <
       172    1   2  -1   3  -1    5.69   -1.00    2.53 <
       173    3   2  -1  -3   0   89.39   92.68    5.99 o
       173    2   2   2   0   0   89.39   92.68    5.99 o
       173    1   2  -1   3   0   89.39   92.68    5.99 o
       174    1  -2  -2   3   0   62.37   74.10    7.91 o
       175    1  -1   2   3   0   32.14   48.02    7.77 o
       176    1  -1  -2   3   0   32.14   37.10    5.44 o
       177    1   1  -2   3   0   35.57   43.53    7.67 o
       178    1   2  -2   3   0   62.11   71.83    7.67 o
       179    3  -2   0  -6   0  179.27  210.89   11.82 o
       179    2  -2   3   3   0  179.27  210.89   11.82 o
       179    1  -2  -3   3   0  179.27  210.89   11.82 o
       180    3  -1   0  -6   0    1.71   13.71    7.05 <
       180    2  -1   3   3   0    1.71   13.71    7.05 <
       180    1  -1  -3   3   0    1.71   13.71    7.05 <
       181    3   0   0  -6   0  787.27  830.50   14.50 o
       181    2   0   3   3   0  787.27  830.50   14.50 o
       181    1   0  -3   3   0  787.27  830.50   14.50 o
       182    3   1   0  -6   0    1.71   22.69   10.00 <
       182    2   1   3   3   0    1.71   22.69   10.00 <
       182    1   1  -3   3   0    1.71   22.69   10.00 <
       183    3   2   0  -6   0  165.40  165.87   11.16 o
       183    2   2   3   3   0  165.40  165.87   11.16 o
       183    1   2  -3   3   0  165.40  165.87   11.16 o
       184    1  -2  -4   3   0   49.83   67.11   12.95 o
       185    1  -1  -4   3   0   27.42   39.31   13.32 <
       186    1   1  -4   3   0   30.34   33.18   13.17 <
       187    1   2  -4   3   0   49.62   35.30   12.58 <
       188    3  -2   1  -9   0  259.08  330.45   18.20 o
       188    2  -2   4   6   0  259.08  330.45   18.20 o
       188    1  -2  -5   3   0  259.08  330.45   18.20 o
       189    3  -1   1  -9   0    2.61   18.47   14.66 <
       189    2  -1   4   6   0    2.61   18.47   14.66 <
       189    1  -1  -5   3   0    2.61   18.47   14.66 <
       190    3   0   1  -9   0  380.17  393.18   14.02 o
       190    2   0   4   6   0  380.17  393.18   14.02 o
       190    1   0  -5   3   0  380.17  393.18   14.02 o
       191    3   1   1  -9   0    2.62  -14.70   14.32 <
       191    2   1   4   6   0    2.62  -14.70   14.32 <
       191    1   1  -5   3   0    2.62  -14.70   14.32 <
       192    3   2   1  -9   0  228.95  292.47   17.25 o
       192    2   2   4   6   0  228.95  292.47   17.25 o
       192    1   2  -5   3   0  228.95  292.47   17.25 o
       193    1  -2  -6   3   0   34.28   40.47   13.81 <
       194    1  -1  -6   3   0   21.04   29.12   14.86 <
       195    1   1  -6   3   0   23.28   24.90   14.82 <
       196    1   2  -6   3   0   34.13   72.19   14.20 o
       197    3  -2  -2  -2   0  309.02  301.63   12.72 o
       197    2  -2   2  -2   0  309.02  301.63   12.72 o
       197    1  -2   0   4   0  309.02  301.63   12.72 o
       198    3  -1  -2  -2   0  395.03  369.93    9.14 o
       198    2  -1   2  -2   0  395.03  369.93    9.14 o
       198    1  -1   0   4   0  395.03  369.93    9.14 o
       199    1   0   0   4  -1    6.98    4.62    2.64 <
       200    3   0  -2  -2   0   23.53   29.26    4.74 o
       200    2   0   2  -2   0   23.53   29.26    4.74 o
       200    1   0   0   4   0   23.53   29.26    4.74 o
       201    1   1   0   4  -1    5.56    6.01    2.63 <
       202    3   1  -2  -2   0  395.06  381.87   12.82 o
       202    2   1   2  -2   0  395.06  381.87   12.82 o
       202    1   1   0   4   0  395.06  381.87   12.82 o
       203    1   2   0   4  -1    4.38    2.55    2.82 <
       204    3   2  -2  -2   0  298.99  339.63   12.14 o
       204    2   2   2  -2   0  298.99  339.63   12.14 o
       204    1   2   0   4   0  298.99  339.63   12.14 o
       205    1  -2   1   4   0   18.77    8.76    6.81 <
       206    1  -2  -1   4   0   18.77    6.58    6.95 <
       207    1  -1   1   4   0   10.24   13.83    4.93 <
       208    1  -1  -1   4   0   10.24   29.16    5.06 o
       209    1   1   1   4   0   13.47    3.13    6.72 <
       210    1   1  -1   4   0   13.47   26.59    7.09 o
       211    1   2   1   4   0   18.67    7.29    6.30 <
       212    1   2  -1   4   0   18.67   18.32    6.49 <
       213    3  -2  -3   1   0  224.51  272.76   11.32 o
       213    2  -2   1  -5   0  224.51  272.76   11.32 o
       213    1  -2   2   4   0  224.51  272.76   11.32 o
       214    3  -2  -1  -5   0  223.70  233.25   10.84 o
       214    2  -2   3   1   0  223.70  233.25   10.84 o
       214    1  -2  -2   4   0  223.70  233.25   10.84 o
       215    3  -1  -3   1   0  358.69  382.75   13.26 o
       215    2  -1   1  -5   0  358.69  382.75   13.26 o
       215    1  -1   2   4   0  358.69  382.75   13.26 o
       216    3  -1  -1  -5   0  358.74  394.15   10.62 o
       216    2  -1   3   1   0  358.74  394.15   10.62 o
       216    1  -1  -2   4   0  358.74  394.15   10.62 o
       217    3   0  -3   1   0   46.27   58.01    9.47 o
       217    2   0   1  -5   0   46.27   58.01    9.47 o
       217    1   0   2   4   0   46.27   58.01    9.47 o
       218    3   0  -1  -5   0   45.91   61.98    6.86 o
       218    2   0   3   1   0   45.91   61.98    6.86 o
       218    1   0  -2   4   0   45.91   61.98    6.86 o
       219    3   1  -1  -5   0  358.77  397.05   16.68 o
       219    2   1   3   1   0  358.77  397.05   16.68 o
       219    1   1  -2   4   0  358.77  397.05   16.68 o
       220    3   2  -1  -5   0  232.95  261.35   11.08 o
       220    2   2   3   1   0  232.95  261.35   11.08 o
       220    1   2  -2   4   0  232.95  261.35   11.08 o
       221    1  -2  -3   4   0   16.16   13.90   10.29 <
       222    1  -1  -3   4   0    9.65   25.22    7.55 o
       223    1   1  -3   4   0   12.61   -3.07   10.35 <
       224    1   2  -3   4   0   16.07   16.25    9.96 <
       225    3  -2   0  -8   0  105.40   93.49   13.86 o
       225    2  -2   4   4   0  105.40   93.49   13.86 o
       225    1  -2  -4   4   0  105.40   93.49   13.86 o
       226    3  -1   0  -8   0  269.16  267.37   12.04 o
       226    2  -1   4   4   0  269.16  267.37   12.04 o
       226    1  -1  -4   4   0  269.16  267.37   12.04 o
       227    3   0   0  -8   0  106.59  131.93   10.92 o
       227    2   0   4   4   0  106.59  131.93   10.92 o
       227    1   0  -4   4   0  106.59  131.93   10.92 o
       228    3   1   0  -8   0  269.16  286.89   17.20 o
       228    2   1   4   4   0  269.16  286.89   17.20 o
       228    1   1  -4   4   0  269.16  286.89   17.20 o
       229    3   2   0  -8   0  113.00  155.28   14.22 o
       229    2   2   4   4   0  113.00  155.28   14.22 o
       229    1   2  -4   4   0  113.00  155.28   14.22 o
       230    1  -2  -5   4   0   11.98   27.13   13.92 <
       231    1  -1  -5   4   0    8.51   25.05   14.89 <
       232    1   1  -5   4   0   11.00   45.90   15.07 o
       233    1   2  -5   4   0   11.91   14.91   13.75 <
       234    3  -2   1 -11   0   50.69    5.95   13.65 <
       234    2  -2   5   7   0   50.69    5.95   13.65 <
       234    1  -2  -6   4   0   50.69    5.95   13.65 <
       235    3  -1   1 -11   0  167.57  191.62   16.78 o
       235    2  -1   5   7   0  167.57  191.62   16.78 o
       235    1  -1  -6   4   0  167.57  191.62   16.78 o
       236    3   0   1 -11   0  135.74  148.93   11.66 o
       236    2   0   5   7   0  135.74  148.93   11.66 o
       236    1   0  -6   4   0  135.74  148.93   11.66 o
       237    3   1   1 -11   0  167.55  150.56   16.35 o
       237    2   1   5   7   0  167.55  150.56   16.35 o
       237    1   1  -6   4   0  167.55  150.56   16.35 o
       238    3   2   1 -11   0   45.96   70.92   13.98 o
       238    2   2   5   7   0   45.96   70.92   13.98 o
       238    1   2  -6   4   0   45.96   70.92   13.98 o
       239    1  -2   0   5   0   10.94   17.28    8.35 <
       240    1  -1   0   5   0  120.51  127.25    7.11 o
       241    1   1   0   5   0  134.05  128.52    9.74 o
       242    1   2   0   5   0   10.86    7.85    7.63 <
       243    3  -2  -3  -1   0  230.44  265.59   11.23 o
       243    2  -2   2  -4   0  230.44  265.59   11.23 o
       243    1  -2   1   5   0  230.44  265.59   11.23 o
       244    3  -2  -2  -4   0  229.85  197.18   10.56 o
       244    2  -2   3  -1   0  229.85  197.18   10.56 o
       244    1  -2  -1   5   0  229.85  197.18   10.56 o
       245    3  -1  -3  -1   0  359.87  372.57    9.33 o
       245    2  -1   2  -4   0  359.87  372.57    9.33 o
       245    1  -1   1   5   0  359.87  372.57    9.33 o
       246    3  -1  -2  -4   0  359.55  363.88    9.32 o
       246    2  -1   3  -1   0  359.55  363.88    9.32 o
       246    1  -1  -1   5   0  359.55  363.88    9.32 o
       247    3   0  -3  -1   0   46.65   57.74    6.75 o
       247    2   0   2  -4   0   46.65   57.74    6.75 o
       247    1   0   1   5   0   46.65   57.74    6.75 o
       248    3   0  -2  -4   0   46.35   70.73    6.94 o
       248    2   0   3  -1   0   46.35   70.73    6.94 o
       248    1   0  -1   5   0   46.35   70.73    6.94 o
       249    3   1  -3  -1   0  359.80  374.42   16.46 o
       249    2   1   2  -4   0  359.80  374.42   16.46 o
       249    1   1   1   5   0  359.80  374.42   16.46 o
       250    3   1  -2  -4   0  359.48  386.30   16.62 o
       250    2   1   3  -1   0  359.48  386.30   16.62 o
       250    1   1  -1   5   0  359.48  386.30   16.62 o
       251    3   2  -3  -1   0  221.51  291.69   12.92 o
       251    2   2   2  -4   0  221.51  291.69   12.92 o
       251    1   2   1   5   0  221.51  291.69   12.92 o
       252    3   2  -2  -4   0  221.00  310.41   13.71 o
       252    2   2   3  -1   0  221.00  310.41   13.71 o
       252    1   2  -1   5   0  221.00  310.41   13.71 o
       253    1  -2   2   5   0   10.15   20.44    9.39 <
       254    1  -2  -2   5   0   10.15   30.66    9.64 o
       255    1  -1   2   5   0  113.38   96.74   10.93 o
       256    1  -1  -2   5   0  113.38  119.17    7.99 o
       257    1   1  -2   5   0  126.16  117.32   11.23 o
       258    1   2  -2   5   0   10.08    8.50    9.22 <
       259    3  -2  -1  -7   0  118.17  107.36   13.09 o
       259    2  -2   4   2   0  118.17  107.36   13.09 o
       259    1  -2  -3   5   0  118.17  107.36   13.09 o
       260    3  -1  -1  -7   0  299.56  316.86   11.62 o
       260    2  -1   4   2   0  299.56  316.86   11.62 o
       260    1  -1  -3   5   0  299.56  316.86   11.62 o
       261    3   0  -1  -7   0  120.87  111.74    9.84 o
       261    2   0   4   2   0  120.87  111.74    9.84 o
       261    1   0  -3   5   0  120.87  111.74    9.84 o
       262    3   1  -1  -7   0  299.41  290.66   15.96 o
       262    2   1   4   2   0  299.41  290.66   15.96 o
       262    1   1  -3   5   0  299.41  290.66   15.96 o
       263    3   2  -1  -7   0  128.73  154.01   13.38 o
       263    2   2   4   2   0  128.73  154.01   13.38 o
       263    1   2  -3   5   0  128.73  154.01   13.38 o
       264    1  -2  -4   5   0    8.11   21.78   13.70 <
       265    1  -1  -4   5   0   94.43  102.63   10.70 o
       266    1   1  -4   5   0  105.19   52.80   14.79 o
       267    1   2  -4   5   0    8.05   33.66   13.21 <
       268    3  -2   0 -10   0   33.20   41.95   14.42 <
       268    2  -2   5   5   0   33.20   41.95   14.42 <
       268    1  -2  -5   5   0   33.20   41.95   14.42 <
       269    3  -1   0 -10   0  208.55  256.64   12.65 o
       269    2  -1   5   5   0  208.55  256.64   12.65 o
       269    1  -1  -5   5   0  208.55  256.64   12.65 o
       270    3   0   0 -10   0  151.52  183.56   12.18 o
       270    2   0   5   5   0  151.52  183.56   12.18 o
       270    1   0  -5   5   0  151.52  183.56   12.18 o
       271    3   1   0 -10   0  208.31  240.17   17.60 o
       271    2   1   5   5   0  208.31  240.17   17.60 o
       271    1   1  -5   5   0  208.31  240.17   17.60 o
       272    3   2   0 -10   0   33.74   61.87   14.17 o
       272    2   2   5   5   0   33.74   61.87   14.17 o
       272    1   2  -5   5   0   33.74   61.87   14.17 o
       273    1  -3  -6   5   0    4.44   38.93   11.74 o
       274    1  -2  -6   5   0    5.58    6.69   13.02 <
       275    1  -1  -6   5   0   69.69   61.16   10.47 o
       276    1   1  -6   5   0   77.78   45.52   14.56 o
       277    1   2  -6   5   0    5.54   10.30   12.94 <
       278    3  -2  -3  -3   0  171.85  161.76   11.19 o
       278    2  -2   3  -3   0  171.85  161.76   11.19 o
       278    1  -2   0   6   0  171.85  161.76   11.19 o
       279    3  -1  -3  -3   0    1.79   27.53    7.06 o
       279    2  -1   3  -3   0    1.79   27.53    7.06 o
       279    1  -1   0   6   0    1.79   27.53    7.06 o
       280    3   0  -3  -3   0  786.34  779.46   14.57 o
       280    2   0   3  -3   0  786.34  779.46   14.57 o
       280    1   0   0   6   0  786.34  779.46   14.57 o
       281    3   1  -3  -3   0    1.79  -16.45   10.08 <
       281    2   1   3  -3   0    1.79  -16.45   10.08 <
       281    1   1   0   6   0    1.79  -16.45   10.08 <
       282    3   2  -3  -3   0  185.52  207.09   11.30 o
       282    2   2   3  -3   0  185.52  207.09   11.30 o
       282    1   2   0   6   0  185.52  207.09   11.30 o
       283    1  -2   1   6   0   50.93   47.33    9.92 o
       284    1  -2  -1   6   0   50.93   48.71   10.08 o
       285    1  -1   1   6   0   39.06   45.10    7.43 o
       286    1  -1  -1   6   0   39.05   46.04    7.43 o
       287    1   1   1   6   0   48.03   56.45   10.36 o
       288    1   1  -1   6   0   48.03   85.62   10.53 o
       289    1   2   1   6   0   50.51   51.05    9.40 o
       290    1   2  -1   6   0   50.51   41.46    9.60 o
       291    3  -2  -4   0   0  218.76  211.21   13.75 o
       291    2  -2   2  -6   0  218.76  211.21   13.75 o
       291    1  -2   2   6   0  218.76  211.21   13.75 o
       292    3  -2  -2  -6   0  218.96  250.99   14.59 o
       292    2  -2   4   0   0  218.96  250.99   14.59 o
       292    1  -2  -2   6   0  218.96  250.99   14.59 o
       293    3  -1  -4   0   0    2.13   -8.81    8.39 <
       293    2  -1   2  -6   0    2.13   -8.81    8.39 <
       293    1  -1   2   6   0    2.13   -8.81    8.39 <
       294    3  -1  -2  -6   0    2.11   10.61    8.48 <
       294    2  -1   4   0   0    2.11   10.61    8.48 <
       294    1  -1  -2   6   0    2.11   10.61    8.48 <
       295    3   0  -4   0   0  663.78  660.02   15.78 o
       295    2   0   2  -6   0  663.78  660.02   15.78 o
       295    1   0   2   6   0  663.78  660.02   15.78 o
       296    3   0  -2  -6   0  648.97  672.71   15.57 o
       296    2   0   4   0   0  648.97  672.71   15.57 o
       296    1   0  -2   6   0  648.97  672.71   15.57 o
       297    3   1  -4   0   0    2.13    8.44   11.70 <
       297    2   1   2  -6   0    2.13    8.44   11.70 <
       297    1   1   2   6   0    2.13    8.44   11.70 <
       298    3   1  -2  -6   0    2.11    9.93   11.74 <
       298    2   1   4   0   0    2.11    9.93   11.74 <
       298    1   1  -2   6   0    2.11    9.93   11.74 <
       299    3   2  -4   0   0  219.05  248.73   13.82 o
       299    2   2   2  -6   0  219.05  248.73   13.82 o
       299    1   2   2   6   0  219.05  248.73   13.82 o
       300    3   2  -2  -6   0  219.25  229.44   13.86 o
       300    2   2   4   0   0  219.25  229.44   13.86 o
       300    1   2  -2   6   0  219.25  229.44   13.86 o
       301    1  -2  -3   6   0   43.85   59.85   13.40 o
       302    1  -1  -3   6   0   35.16   80.97   10.05 o
       303    1   1  -3   6   0   43.24   20.94   13.68 <
       304    1   2   3   6   0   43.49   26.93   12.59 <
       305    1   2  -3   6   0   43.49   74.08   12.98 o
       306    3  -2  -1  -9   0  263.72  336.14   18.02 o
       306    2  -2   5   3   0  263.72  336.14   18.02 o
       306    1  -2  -4   6   0  263.72  336.14   18.02 o
       307    3  -1  -1  -9   0    2.66   15.37   10.37 <
       307    2  -1   5   3   0    2.66   15.37   10.37 <
       307    1  -1  -4   6   0    2.66   15.37   10.37 <
       308    3   0  -1  -9   0  368.20  360.52   13.69 o
       308    2   0   5   3   0  368.20  360.52   13.69 o
       308    1   0  -4   6   0  368.20  360.52   13.69 o
       309    3   1  -1  -9   0    2.67   31.77   14.58 <
       309    2   1   5   3   0    2.67   31.77   14.58 <
       309    1   1  -4   6   0    2.67   31.77   14.58 <
       310    3   2  -1  -9   0  234.12  238.32   16.52 o
       310    2   2   5   3   0  234.12  238.32   16.52 o
       310    1   2  -4   6   0  234.12  238.32   16.52 o
       311    1  -3  -5   6   0   20.43   23.66   12.73 <
       312    1  -2  -5   6   0   32.51   34.62   14.25 <
       313    1  -1  -5   6   0   28.50   12.40   10.48 <
       314    1   1  -5   6   0   35.03  -23.98   14.61 <
       315    1   2  -5   6   0   32.24   58.22   13.92 o
       316    3  -2   0 -12   0  211.32  200.57   15.58 o
       316    2  -2   6   6   0  211.32  200.57   15.58 o
       316    1  -2  -6   6   0  211.32  200.57   15.58 o
       317    3  -1  -6   6   0    2.74  -24.05   13.34 <
       317    2  -1   0 -12   0    2.74  -24.05   13.34 <
       317    1  -1   6   6   0    2.74  -24.05   13.34 <
       318    3  -1   0 -12   0    2.72   23.06    9.78 <
       318    2  -1   6   6   0    2.72   23.06    9.78 <
       318    1  -1  -6   6   0    2.72   23.06    9.78 <
       319    3   0  -6   6   0  143.81  145.60   15.70 o
       319    2   0   0 -12   0  143.81  145.60   15.70 o
       319    1   0   6   6   0  143.81  145.60   15.70 o
       320    3   0   0 -12   0  144.19  153.15   11.18 o
       320    2   0   6   6   0  144.19  153.15   11.18 o
       320    1   0  -6   6   0  144.19  153.15   11.18 o
       321    3   1  -6   6   0    2.75  -12.85   13.28 <
       321    2   1   0 -12   0    2.75  -12.85   13.28 <
       321    1   1   6   6   0    2.75  -12.85   13.28 <
       322    3   1   0 -12   0    2.72    8.82   13.26 <
       322    2   1   6   6   0    2.72    8.82   13.26 <
       322    1   1  -6   6   0    2.72    8.82   13.26 <
       323    3   2  -6   6   0  191.51  157.82   13.91 o
       323    2   2   0 -12   0  191.51  157.82   13.91 o
       323    1   2   6   6   0  191.51  157.82   13.91 o
       324    3   2   0 -12   0  191.47  180.16   14.70 o
       324    2   2   6   6   0  191.47  180.16   14.70 o
       324    1   2  -6   6   0  191.47  180.16   14.70 o
       325    1  -2   0   7   0   15.97   28.41   11.61 <
       326    1  -1   0   7   0    6.41   15.67    8.75 <
       327    1   1   0   7   0   10.37  -11.03   11.76 <
       328    1   2   0   7   0   15.81   31.57   11.30 <
       329    3  -2  -4  -2   0  126.88  135.54   13.22 o
       329    2  -2   3  -5   0  126.88  135.54   13.22 o
       329    1  -2   1   7   0  126.88  135.54   13.22 o
       330    3  -2  -3  -5   0  127.50  133.56   13.23 o
       330    2  -2   4  -2   0  127.50  133.56   13.23 o
       330    1  -2  -1   7   0  127.50  133.56   13.23 o
       331    3  -1  -4  -2   0  297.60  277.90   11.28 o
       331    2  -1   3  -5   0  297.60  277.90   11.28 o
       331    1  -1   1   7   0  297.60  277.90   11.28 o
       332    3  -1  -3  -5   0  297.57  330.82   11.75 o
       332    2  -1   4  -2   0  297.57  330.82   11.75 o
       332    1  -1  -1   7   0  297.57  330.82   11.75 o
       333    3   0  -4  -2   0  127.99  111.07    9.60 o
       333    2   0   3  -5   0  127.99  111.07    9.60 o
       333    1   0   1   7   0  127.99  111.07    9.60 o
       334    3   0  -3  -5   0  127.83  103.27    9.67 o
       334    2   0   4  -2   0  127.83  103.27    9.67 o
       334    1   0  -1   7   0  127.83  103.27    9.67 o
       335    3   1  -4  -2   0  297.70  291.62   15.64 o
       335    2   1   3  -5   0  297.70  291.62   15.64 o
       335    1   1   1   7   0  297.70  291.62   15.64 o
       336    3   1  -3  -5   0  297.68  316.35   16.19 o
       336    2   1   4  -2   0  297.68  316.35   16.19 o
       336    1   1  -1   7   0  297.68  316.35   16.19 o
       337    3   2  -4  -2   0  116.07  122.50   12.53 o
       337    2   2   3  -5   0  116.07  122.50   12.53 o
       337    1   2   1   7   0  116.07  122.50   12.53 o
       338    3   2  -3  -5   0  116.72  137.02   12.80 o
       338    2   2   4  -2   0  116.72  137.02   12.80 o
       338    1   2  -1   7   0  116.72  137.02   12.80 o
       339    1  -2   2   7   0   14.82   29.29   12.85 <
       340    1  -2  -2   7   0   14.82   34.15   12.89 <
       341    1  -1   2   7   0    6.23    0.16    9.29 <
       342    1  -1  -2   7   0    6.23   26.12    9.45 <
       343    1   1   2   7   0   10.03   43.77   13.28 o
       344    1   1  -2   7   0   10.03   16.84   13.14 <
       345    1   2   2   7   0   14.67   20.71   12.10 <
       346    1   2  -2   7   0   14.67   13.39   12.20 <
       347    3  -3  -2  -8   0   63.85  112.81   13.71 o
       347    2  -3   5   1   0   63.85  112.81   13.71 o
       347    1  -3  -3   7   0   63.85  112.81   13.71 o
       348    3  -2  -2  -8   0  111.81   89.37   14.34 o
       348    2  -2   5   1   0  111.81   89.37   14.34 o
       348    1  -2  -3   7   0  111.81   89.37   14.34 o
       349    3  -1  -5   1   0  245.15  255.95   17.47 o
       349    2  -1   2  -8   0  245.15  255.95   17.47 o
       349    1  -1   3   7   0  245.15  255.95   17.47 o
       350    3  -1  -2  -8   0  245.14  299.88   12.71 o
       350    2  -1   5   1   0  245.14  299.88   12.71 o
       350    1  -1  -3   7   0  245.14  299.88   12.71 o
       351    3   0  -5   1   0  164.85  119.38   15.80 o
       351    2   0   2  -8   0  164.85  119.38   15.80 o
       351    1   0   3   7   0  164.85  119.38   15.80 o
       352    3   0  -2  -8   0  164.46  140.71   11.32 o
       352    2   0   5   1   0  164.46  140.71   11.32 o
       352    1   0  -3   7   0  164.46  140.71   11.32 o
       353    3   1  -5   1   0  245.20  260.91   17.03 o
       353    2   1   2  -8   0  245.20  260.91   17.03 o
       353    1   1   3   7   0  245.20  260.91   17.03 o
       354    3   1  -2  -8   0  245.18  275.73   17.46 o
       354    2   1   5   1   0  245.18  275.73   17.46 o
       354    1   1  -3   7   0  245.18  275.73   17.46 o
       355    3   2  -5   1   0  110.37  118.14   14.13 o
       355    2   2   2  -8   0  110.37  118.14   14.13 o
       355    1   2   3   7   0  110.37  118.14   14.13 o
       356    3   2  -2  -8   0  111.53  151.93   14.73 o
       356    2   2   5   1   0  111.53  151.93   14.73 o
       356    1   2  -3   7   0  111.53  151.93   14.73 o
       357    1  -3  -4   7   0   86.26  107.80   13.95 o
       358    1  -2  -4   7   0   11.84  -29.48   13.58 <
       359    1  -1   4   7   0    5.71   14.21   15.35 <
       360    1  -1  -4   7   0    5.71   15.84   10.52 <
       361    1   1   4   7   0    9.04   35.35   14.49 <
       362    1   1  -4   7   0    9.04   14.79   14.73 <
       363    1   2   4   7   0   11.72  -14.83   13.02 <
       364    1   2  -4   7   0   11.72   32.99   13.65 <
       365    3  -3  -1 -11   0   43.48   60.78   12.97 o
       365    2  -3   6   4   0   43.48   60.78   12.97 o
       365    1  -3  -5   7   0   43.48   60.78   12.97 o
       366    3  -2  -1 -11   0   48.15   46.11   14.02 o
       366    2  -2   6   4   0   48.15   46.11   14.02 o
       366    1  -2  -5   7   0   48.15   46.11   14.02 o
       367    3  -1  -6   4   0  166.80  150.47   16.56 o
       367    2  -1   1 -11   0  166.80  150.47   16.56 o
       367    1  -1   5   7   0  166.80  150.47   16.56 o
       368    3  -1  -1 -11   0  166.83  195.22   11.88 o
       368    2  -1   6   4   0  166.83  195.22   11.88 o
       368    1  -1  -5   7   0  166.83  195.22   11.88 o
       369    3   0  -6   4   0  140.73  129.54   16.32 o
       369    2   0   1 -11   0  140.73  129.54   16.32 o
       369    1   0   5   7   0  140.73  129.54   16.32 o
       370    3   0  -1 -11   0  140.31  125.43   11.53 o
       370    2   0   6   4   0  140.31  125.43   11.53 o
       370    1   0  -5   7   0  140.31  125.43   11.53 o
       371    3   1  -6   4   0  166.77  165.56   16.11 o
       371    2   1   1 -11   0  166.77  165.56   16.11 o
       371    1   1   5   7   0  166.77  165.56   16.11 o
       372    3   1  -1 -11   0  166.81  169.26   16.33 o
       372    2   1   6   4   0  166.81  169.26   16.33 o
       372    1   1  -5   7   0  166.81  169.26   16.33 o
       373    3   2  -6   4   0   42.37   37.63   13.24 <
       373    2   2   1 -11   0   42.37   37.63   13.24 <
       373    1   2   5   7   0   42.37   37.63   13.24 <
       374    3   2  -1 -11   0   43.01   56.63   13.60 o
       374    2   2   6   4   0   43.01   56.63   13.60 o
       374    1   2  -5   7   0   43.01   56.63   13.60 o
       375    3  -2  -4  -4   0  108.03  116.43   14.12 o
       375    2  -2   4  -4   0  108.03  116.43   14.12 o
       375    1  -2   0   8   0  108.03  116.43   14.12 o
       376    3  -1  -4  -4   0  269.44  250.26   11.80 o
       376    2  -1   4  -4   0  269.44  250.26   11.80 o
       376    1  -1   0   8   0  269.44  250.26   11.80 o
       377    3   0  -4  -4   0  112.11  105.66   10.44 o
       377    2   0   4  -4   0  112.11  105.66   10.44 o
       377    1   0   0   8   0  112.11  105.66   10.44 o
       378    3   1  -4  -4   0  269.39  295.26   16.86 o
       378    2   1   4  -4   0  269.39  295.26   16.86 o
       378    1   1   0   8   0  269.39  295.26   16.86 o
       379    3   2  -4  -4   0  100.90  105.46   13.36 o
       379    2   2   4  -4   0  100.90  105.46   13.36 o
       379    1   2   0   8   0  100.90  105.46   13.36 o
       380    1  -3  -1   8   0   18.74   31.25   12.21 <
       381    1  -2   1   8   0    6.12   20.82   13.03 <
       382    1  -2  -1   8   0    6.12   15.24   13.09 <
       383    1  -1   1   8   0   55.07   60.72   10.20 o
       384    1  -1  -1   8   0   55.07   84.70   10.30 o
       385    1   1   1   8   0   63.93   91.57   14.41 o
       386    1   1  -1   8   0   63.93   84.04   14.34 o
       387    1   2   1   8   0    6.05   19.23   12.40 <
       388    1   2  -1   8   0    6.05   21.36   12.54 <
       389    3  -3  -3  -7   0   64.30   62.90   13.09 o
       389    2  -3   5  -1   0   64.30   62.90   13.09 o
       389    1  -3  -2   8   0   64.30   62.90   13.09 o
       390    3  -2  -5  -1   0  110.07  113.34   15.02 o
       390    2  -2   3  -7   0  110.07  113.34   15.02 o
       390    1  -2   2   8   0  110.07  113.34   15.02 o
       391    3  -2  -3  -7   0  111.20   88.71   14.34 o
       391    2  -2   5  -1   0  111.20   88.71   14.34 o
       391    1  -2  -2   8   0  111.20   88.71   14.34 o
       392    3  -1  -5  -1   0  246.48  250.50   12.26 o
       392    2  -1   3  -7   0  246.48  250.50   12.26 o
       392    1  -1   2   8   0  246.48  250.50   12.26 o
       393    3  -1  -3  -7   0  246.43  251.52   12.30 o
       393    2  -1   5  -1   0  246.43  251.52   12.30 o
       393    1  -1  -2   8   0  246.43  251.52   12.30 o
       394    3   0  -5  -1   0  163.59  155.78   11.29 o
       394    2   0   3  -7   0  163.59  155.78   11.29 o
       394    1   0   2   8   0  163.59  155.78   11.29 o
       395    3   0  -3  -7   0  163.11  183.80   11.62 o
       395    2   0   5  -1   0  163.11  183.80   11.62 o
       395    1   0  -2   8   0  163.11  183.80   11.62 o
       396    3   1  -5  -1   0  246.38  236.44   16.67 o
       396    2   1   3  -7   0  246.38  236.44   16.67 o
       396    1   1   2   8   0  246.38  236.44   16.67 o
       397    3   1  -3  -7   0  246.33  274.85   17.19 o
       397    2   1   5  -1   0  246.33  274.85   17.19 o
       397    1   1  -2   8   0  246.33  274.85   17.19 o
       398    3   2  -5  -1   0  110.29   72.54   13.75 o
       398    2   2   3  -7   0  110.29   72.54   13.75 o
       398    1   2   2   8   0  110.29   72.54   13.75 o
       399    3   2  -3  -7   0  111.34  147.90   14.46 o
       399    2   2   5  -1   0  111.34  147.90   14.46 o
       399    1   2  -2   8   0  111.34  147.90   14.46 o
       400    1  -3  -3   8   0   15.69   15.07   12.76 <
       401    1  -2  -3   8   0    5.27   50.60   14.39 o
       402    1  -1   3   8   0   48.56   55.60   15.61 o
       403    1  -1  -3   8   0   48.56   44.33   10.77 o
       404    1   1   3   8   0   56.46   33.57   14.84 <
       405    1   1  -3   8   0   56.46   78.98   15.26 o
       406    1   2   3   8   0    5.21   14.56   13.36 <
       407    1   2  -3   8   0    5.21   66.65   13.77 o
       408    3  -3  -2 -10   0   49.32   74.34   13.40 o
       408    2  -3   6   2   0   49.32   74.34   13.40 o
       408    1  -3  -4   8   0   49.32   74.34   13.40 o
       409    3  -2  -2 -10   0   68.04   61.01   14.52 o
       409    2  -2   6   2   0   68.04   61.01   14.52 o
       409    1  -2  -4   8   0   68.04   61.01   14.52 o
       410    3  -1  -6   2   0  188.68  184.50   16.86 o
       410    2  -1   2 -10   0  188.68  184.50   16.86 o
       410    1  -1   4   8   0  188.68  184.50   16.86 o
       411    3  -1  -2 -10   0  188.81  193.41   12.11 o
       411    2  -1   6   2   0  188.81  193.41   12.11 o
       411    1  -1  -4   8   0  188.81  193.41   12.11 o
       412    3   0  -6   2   0  176.38  134.98   16.63 o
       412    2   0   2 -10   0  176.38  134.98   16.63 o
       412    1   0   4   8   0  176.38  134.98   16.63 o
       413    3   0  -2 -10   0  175.80  163.98   11.92 o
       413    2   0   6   2   0  175.80  163.98   11.92 o
       413    1   0  -4   8   0  175.80  163.98   11.92 o
       414    3   1  -6   2   0  188.48  186.14   16.44 o
       414    2   1   2 -10   0  188.48  186.14   16.44 o
       414    1   1   4   8   0  188.48  186.14   16.44 o
       415    3   1  -2 -10   0  188.61  221.51   17.06 o
       415    2   1   6   2   0  188.61  221.51   17.06 o
       415    1   1  -4   8   0  188.61  221.51   17.06 o
       416    3   2  -6   2   0   72.31   60.29   13.72 o
       416    2   2   2 -10   0   72.31   60.29   13.72 o
       416    1   2   4   8   0   72.31   60.29   13.72 o
       417    3   2  -2 -10   0   73.36  118.69   14.63 o
       417    2   2   6   2   0   73.36  118.69   14.63 o
       417    1   2  -4   8   0   73.36  118.69   14.63 o
       418    1  -2  -5   8   0    3.90   -6.49   13.05 <
       419    1  -1   5   8   0   37.79   41.05   14.28 <
       420    1  -1  -5   8   0   37.79   50.86   10.11 o
       421    1   1   5   8   0   44.06   11.02   13.73 <
       422    1   1  -5   8   0   44.06   22.68   13.98 <
       423    1   2   5   8   0    3.86   28.62   12.25 <
       424    1   2  -5   8   0    3.86   29.66   12.57 <
       425    1  -3   0   9   0    7.23   22.74   12.74 <
       426    1  -2   0   9   0   33.66   56.44   14.16 o
       427    1  -1   0   9   0    4.75   19.86   10.31 <
       428    1   1   0   9   0    6.74   -4.03   14.10 <
       429    1   2   0   9   0   33.25  -18.95   12.78 <
       430    3  -3  -5  -3   0    0.72  -20.58   12.38 <
       430    2  -3   4  -6   0    0.72  -20.58   12.38 <
       430    1  -3   1   9   0    0.72  -20.58   12.38 <
       431    3  -3  -4  -6   0    0.72   16.14   12.55 <
       431    2  -3   5  -3   0    0.72   16.14   12.55 <
       431    1  -3  -1   9   0    0.72   16.14   12.55 <
       432    3  -2  -5  -3   0  237.46  240.46   16.54 o
       432    2  -2   4  -6   0  237.46  240.46   16.54 o
       432    1  -2   1   9   0  237.46  240.46   16.54 o
       433    3  -2  -4  -6   0  237.51  261.99   16.99 o
       433    2  -2   5  -3   0  237.51  261.99   16.99 o
       433    1  -2  -1   9   0  237.51  261.99   16.99 o
       434    3  -1  -5  -3   0    2.76   18.40   10.38 <
       434    2  -1   4  -6   0    2.76   18.40   10.38 <
       434    1  -1   1   9   0    2.76   18.40   10.38 <
       435    3  -1  -4  -6   0    2.75   31.43   10.30 o
       435    2  -1   5  -3   0    2.75   31.43   10.30 o
       435    1  -1  -1   9   0    2.75   31.43   10.30 o
       436    3   0  -5  -3   0  365.53  336.80   13.60 o
       436    2   0   4  -6   0  365.53  336.80   13.60 o
       436    1   0   1   9   0  365.53  336.80   13.60 o
       437    3   0  -4  -6   0  363.58  327.77   13.35 o
       437    2   0   5  -3   0  363.58  327.77   13.35 o
       437    1   0  -1   9   0  363.58  327.77   13.35 o
       438    3   1  -5  -3   0    2.75   -8.04   14.02 <
       438    2   1   4  -6   0    2.75   -8.04   14.02 <
       438    1   1   1   9   0    2.75   -8.04   14.02 <
       439    3   1  -4  -6   0    2.74   38.69   14.76 <
       439    2   1   5  -3   0    2.74   38.69   14.76 <
       439    1   1  -1   9   0    2.74   38.69   14.76 <
       440    3   2  -5  -3   0  269.27  311.25   16.82 o
       440    2   2   4  -6   0  269.27  311.25   16.82 o
       440    1   2   1   9   0  269.27  311.25   16.82 o
       441    3   2  -4  -6   0  269.48  251.62   16.20 o
       441    2   2   5  -3   0  269.48  251.62   16.20 o
       441    1   2  -1   9   0  269.48  251.62   16.20 o
       442    1  -3  -2   9   0    6.80   17.10   12.73 <
       443    1  -2   2   9   0   31.24   53.41   14.22 o
       444    1  -2  -2   9   0   31.24   53.77   14.50 o
       445    1  -1   2   9   0    4.52   47.27   10.59 o
       446    1  -1  -2   9   0    4.52   42.96   10.65 o
       447    1   1   2   9   0    6.41   19.03   14.58 <
       448    1   1  -2   9   0    6.41  -24.39   14.28 <
       449    1   2   2   9   0   30.85   29.36   13.25 <
       450    1   2  -2   9   0   30.85   33.17   13.61 <
       451    3  -3  -3  -9   0    0.74   -0.03   12.61 <
       451    2  -3   6   0   0    0.74   -0.03   12.61 <
       451    1  -3  -3   9   0    0.74   -0.03   12.61 <
       452    3  -2  -3  -9   0  258.10  300.63   17.94 o
       452    2  -2   6   0   0  258.10  300.63   17.94 o
       452    1  -2  -3   9   0  258.10  300.63   17.94 o
       453    3  -1  -6   0   0    2.85   19.77   15.07 <
       453    2  -1   3  -9   0    2.85   19.77   15.07 <
       453    1  -1   3   9   0    2.85   19.77   15.07 <
       454    3  -1  -3  -9   0    2.82    4.74   10.40 <
       454    2  -1   6   0   0    2.82    4.74   10.40 <
       454    1  -1  -3   9   0    2.82    4.74   10.40 <
       455    3   0  -6   0   0  337.05  234.70   17.96 o
       455    2   0   3  -9   0  337.05  234.70   17.96 o
       455    1   0   3   9   0  337.05  234.70   17.96 o
       456    3   0  -3  -9   0  334.50  316.40   13.36 o
       456    2   0   6   0   0  334.50  316.40   13.36 o
       456    1   0  -3   9   0  334.50  316.40   13.36 o
       457    3   1  -6   0   0    2.85    3.22   14.34 <
       457    2   1   3  -9   0    2.85    3.22   14.34 <
       457    1   1   3   9   0    2.85    3.22   14.34 <
       458    3   1  -3  -9   0    2.82   18.72   14.59 <
       458    2   1   6   0   0    2.82   18.72   14.59 <
       458    1   1  -3   9   0    2.82   18.72   14.59 <
       459    3   2  -6   0   0  259.87  267.51   16.19 o
       459    2   2   3  -9   0  259.87  267.51   16.19 o
       459    1   2   3   9   0  259.87  267.51   16.19 o
       460    3   2  -3  -9   0  260.14  169.57   15.47 o
       460    2   2   6   0   0  260.14  169.57   15.47 o
       460    1   2  -3   9   0  260.14  169.57   15.47 o
       461    1  -3  -4   9   0    5.66    9.69   12.27 <
       462    1  -2  -4   9   0   24.95    5.29   13.36 <
       463    1  -1   4   9   0    3.90   33.11   14.56 <
       464    1  -1  -4   9   0    3.90   20.06   10.23 <
       465    1   1   4   9   0    5.51   20.06   14.03 <
       466    1   1  -4   9   0    5.51   32.40   14.07 <
       467    1   2   4   9   0   24.64   37.74   12.86 <
       468    1   2  -4   9   0   24.64   20.12   13.06 <
       469    3  -3  -5  -5   0   53.51   45.79   13.19 o
       469    2  -3   5  -5   0   53.51   45.79   13.19 o
       469    1  -3   0  10   0   53.51   45.79   13.19 o
       470    3  -2  -5  -5   0   32.16   69.28   14.72 o
       470    2  -2   5  -5   0   32.16   69.28   14.72 o
       470    1  -2   0  10   0   32.16   69.28   14.72 o
       471    3  -1  -5  -5   0  205.70  233.04   12.45 o
       471    2  -1   5  -5   0  205.70  233.04   12.45 o
       471    1  -1   0  10   0  205.70  233.04   12.45 o
       472    3   0  -5  -5   0  160.79  175.28   11.82 o
       472    2   0   5  -5   0  160.79  175.28   11.82 o
       472    1   0   0  10   0  160.79  175.28   11.82 o
       473    3   1  -5  -5   0  205.89  194.00   16.70 o
       473    2   1   5  -5   0  205.89  194.00   16.70 o
       473    1   1   0  10   0  205.89  194.00   16.70 o
       474    3   2  -5  -5   0   31.77   46.93   13.52 o
       474    2   2   5  -5   0   31.77   46.93   13.52 o
       474    1   2   0  10   0   31.77   46.93   13.52 o
       475    1  -3   1  10   0   33.58   31.07   12.62 <
       476    1  -3  -1  10   0   33.58   50.09   13.34 o
       477    1  -2   1  10   0   10.91   14.78   14.11 <
       478    1  -2  -1  10   0   10.91   36.38   14.23 <
       479    1  -1   1  10   0    1.67   36.08   10.38 o
       480    1  -1  -1  10   0    1.67    5.00   10.36 <
       481    1   1   1  10   0    1.21   35.70   14.37 <
       482    1   1  -1  10   0    1.21   15.64   14.29 <
       483    1   2   1  10   0   10.76  -24.56   12.94 <
       484    1   2  -1  10   0   10.76  -16.19   13.18 <
       485    3  -3  -4  -8   0   48.58   57.96   13.07 o
       485    2  -3   6  -2   0   48.58   57.96   13.07 o
       485    1  -3  -2  10   0   48.58   57.96   13.07 o
       486    3  -2  -6  -2   0   72.22   83.76   14.77 o
       486    2  -2   4  -8   0   72.22   83.76   14.77 o
       486    1  -2   2  10   0   72.22   83.76   14.77 o
       487    3  -2  -4  -8   0   73.26   58.50   14.48 o
       487    2  -2   6  -2   0   73.26   58.50   14.48 o
       487    1  -2  -2  10   0   73.26   58.50   14.48 o
       488    3  -1  -6  -2   0  186.60  186.16   12.01 o
       488    2  -1   4  -8   0  186.60  186.16   12.01 o
       488    1  -1   2  10   0  186.60  186.16   12.01 o
       489    3  -1  -4  -8   0  186.63  209.64   12.22 o
       489    2  -1   6  -2   0  186.63  209.64   12.22 o
       489    1  -1  -2  10   0  186.63  209.64   12.22 o
       490    3   0  -6  -2   0  180.76  145.50   11.59 o
       490    2   0   4  -8   0  180.76  145.50   11.59 o
       490    1   0   2  10   0  180.76  145.50   11.59 o
       491    3   0  -4  -8   0  180.49  193.94   12.01 o
       491    2   0   6  -2   0  180.49  193.94   12.01 o
       491    1   0  -2  10   0  180.49  193.94   12.01 o
       492    3   1  -6  -2   0  186.75  216.47   16.50 o
       492    2   1   4  -8   0  186.75  216.47   16.50 o
       492    1   1   2  10   0  186.75  216.47   16.50 o
       493    3   1  -4  -8   0  186.78  172.94   16.17 o
       493    2   1   6  -2   0  186.78  172.94   16.17 o
       493    1   1  -2  10   0  186.78  172.94   16.17 o
       494    3   2  -6  -2   0   67.13   85.82   13.67 o
       494    2   2   4  -8   0   67.13   85.82   13.67 o
       494    1   2   2  10   0   67.13   85.82   13.67 o
       495    3   2  -4  -8   0   68.14   66.45   13.74 o
       495    2   2   6  -2   0   68.14   66.45   13.74 o
       495    1   2  -2  10   0   68.14   66.45   13.74 o
       496    1  -3  -3  10   0   29.06   22.73   12.52 <
       497    1  -2  -3  10   0    9.40    2.86   13.42 <
       498    1  -1   3  10   0    1.39   14.16   14.35 <
       499    1  -1  -3  10   0    1.39    5.29   10.20 <
       500    1   1   3  10   0    0.99    3.24   13.69 <
       501    1   1  -3  10   0    0.99   26.78   14.08 <
       502    1   2   3  10   0    9.27   -6.12   12.27 <
       503    1   2  -3  10   0    9.27    5.42   12.77 <
       504    3  -1  -7   1   0  139.46  124.01   15.12 o
       504    2  -1   3 -11   0  139.46  124.01   15.12 o
       504    1  -1   4  10   0  139.46  124.01   15.12 o
       505    3  -1  -3 -11   0  139.54  131.34   10.68 o
       505    2  -1   7   1   0  139.54  131.34   10.68 o
       505    1  -1  -4  10   0  139.54  131.34   10.68 o
       506    3   0  -7   1   0  154.13  166.99   15.64 o
       506    2   0   3 -11   0  154.13  166.99   15.64 o
       506    1   0   4  10   0  154.13  166.99   15.64 o
       507    3   0  -3 -11   0  153.81  125.06   10.74 o
       507    2   0   7   1   0  153.81  125.06   10.74 o
       507    1   0  -4  10   0  153.81  125.06   10.74 o
       508    3   1  -7   1   0  139.51   87.50   14.20 o
       508    2   1   3 -11   0  139.51   87.50   14.20 o
       508    1   1   4  10   0  139.51   87.50   14.20 o
       509    3   1  -3 -11   0  139.59  124.44   14.74 o
       509    2   1   7   1   0  139.59  124.44   14.74 o
       509    1   1  -4  10   0  139.59  124.44   14.74 o
       510    1  -3   0  11   0   33.99   31.28   12.70 <
       511    1  -2   0  11   0    2.92  -10.60   13.41 <
       512    1  -1   0  11   0    4.81   17.56   10.33 <
       513    1   1   0  11   0    4.47   25.74   14.31 <
       514    1   2   0  11   0    2.88   38.64   12.75 o
       515    3  -3  -6  -4   0   43.52   48.68   12.60 o
       515    2  -3   5  -7   0   43.52   48.68   12.60 o
       515    1  -3   1  11   0   43.52   48.68   12.60 o
       516    3  -3  -5  -7   0   43.56   71.06   12.91 o
       516    2  -3   6  -4   0   43.56   71.06   12.91 o
       516    1  -3  -1  11   0   43.56   71.06   12.91 o
       517    3  -2  -6  -4   0   42.31   45.16   14.21 o
       517    2  -2   5  -7   0   42.31   45.16   14.21 o
       517    1  -2   1  11   0   42.31   45.16   14.21 o
       518    3  -2  -5  -7   0   42.95   37.81   14.05 <
       518    2  -2   6  -4   0   42.95   37.81   14.05 <
       518    1  -2  -1  11   0   42.95   37.81   14.05 <
       519    3  -1  -6  -4   0  167.05  145.12   11.55 o
       519    2  -1   5  -7   0  167.05  145.12   11.55 o
       519    1  -1   1  11   0  167.05  145.12   11.55 o
       520    3  -1  -5  -7   0  167.10  176.36   11.59 o
       520    2  -1   6  -4   0  167.10  176.36   11.59 o
       520    1  -1  -1  11   0  167.10  176.36   11.59 o
       521    3   0  -6  -4   0  140.22  111.89   11.31 o
       521    2   0   5  -7   0  140.22  111.89   11.31 o
       521    1   0   1  11   0  140.22  111.89   11.31 o
       522    3   0  -5  -7   0  139.75  144.97   11.55 o
       522    2   0   6  -4   0  139.75  144.97   11.55 o
       522    1   0  -1  11   0  139.75  144.97   11.55 o
       523    3   1  -6  -4   0  167.02  172.57   15.88 o
       523    2   1   5  -7   0  167.02  172.57   15.88 o
       523    1   1   1  11   0  167.02  172.57   15.88 o
       524    3   1  -5  -7   0  167.07  142.34   15.77 o
       524    2   1   6  -4   0  167.07  142.34   15.77 o
       524    1   1  -1  11   0  167.07  142.34   15.77 o
       525    3   2  -6  -4   0   47.98   19.00   12.87 <
       525    2   2   5  -7   0   47.98   19.00   12.87 <
       525    1   2   1  11   0   47.98   19.00   12.87 <
       526    3   2  -5  -7   0   48.51   66.15   13.34 o
       526    2   2   6  -4   0   48.51   66.15   13.34 o
       526    1   2  -1  11   0   48.51   66.15   13.34 o
       527    1  -3  -2  11   0   31.56   32.57   12.20 <
       528    1  -2  -2  11   0    2.71   40.53   13.67 <
       529    1  -1   2  11   0    4.45   12.84   14.38 <
       530    1  -1  -2  11   0    4.45    6.47   10.18 <
       531    1   1   2  11   0    4.13  -13.28   13.60 <
       532    1   1  -2  11   0    4.13   12.39   13.88 <
       533    1   2   2  11   0    2.67   -3.82   12.13 <
       534    1   2  -2  11   0    2.67    4.85   12.27 <
       535    3  -1  -7  -1   0  140.47   86.81   14.57 o
       535    2  -1   4 -10   0  140.47   86.81   14.57 o
       535    1  -1   3  11   0  140.47   86.81   14.57 o
       536    3  -1  -4 -10   0  140.64  134.71   10.66 o
       536    2  -1   7  -1   0  140.64  134.71   10.66 o
       536    1  -1  -3  11   0  140.64  134.71   10.66 o
       537    3   0  -7  -1   0  150.88  104.86   14.81 o
       537    2   0   4 -10   0  150.88  104.86   14.81 o
       537    1   0   3  11   0  150.88  104.86   14.81 o
       538    3   0  -4 -10   0  150.27  111.68   10.62 o
       538    2   0   7  -1   0  150.27  111.68   10.62 o
       538    1   0  -3  11   0  150.27  111.68   10.62 o
       539    3   1  -7  -1   0  140.37   98.22   14.26 o
       539    2   1   4 -10   0  140.37   98.22   14.26 o
       539    1   1   3  11   0  140.37   98.22   14.26 o
       540    3   1  -4 -10   0  140.54  112.47   14.49 o
       540    2   1   7  -1   0  140.54  112.47   14.49 o
       540    1   1  -3  11   0  140.54  112.47   14.49 o
       541    3  -2  -6  -6   0  192.59  170.49   14.94 o
       541    2  -2   6  -6   0  192.59  170.49   14.94 o
       541    1  -2   0  12   0  192.59  170.49   14.94 o
       542    3  -1  -6  -6   0    2.83   13.66    9.75 <
       542    2  -1   6  -6   0    2.83   13.66    9.75 <
       542    1  -1   0  12   0    2.83   13.66    9.75 <
       543    3   0  -6  -6   0  139.60  113.86   10.72 o
       543    2   0   6  -6   0  139.60  113.86   10.72 o
       543    1   0   0  12   0  139.60  113.86   10.72 o
       544    3   1  -6  -6   0    2.82   20.01   13.01 <
       544    2   1   6  -6   0    2.82   20.01   13.01 <
       544    1   1   0  12   0    2.82   20.01   13.01 <
       545    1  -1   1  12   0    3.47   22.02    9.51 <
       546    1  -1  -1  12   0    3.47  -10.56    9.41 <
       547    1   1   1  12   0    4.71   22.74   13.04 <
       548    1   1  -1  12   0    4.71   -2.63   12.84 <


# For import please use the tool of Jana2020 program:
# "Structure->New->from Jana2020 embedded in CIF"


_Jana_m40_file
;
commands
maxsc  8
end
    4    0    0    1    0
 3.436180 0.000000 0.000000 0.000000 0.000000 0.000000      100000
 0.326853 0.319886                                          00
 0.000000 1.000000 1.000000 0.000000 0.000000               00000
 0.000000 0.000000 0.000000 0.000000 0.000000 0.000000      000000
 0.005027 0.000000 0.000000 0.000000 0.000000 0.000000      000000
As1_1     1  2     1.000000 0.199200 0.250000 0.585700      000  0  0  0
 0.034658 0.006095 0.009204 0.000000 0.000154 0.000000      0000000000
As1_2     1  2     1.000000 0.300800 0.750000 0.085700      000  0  0  0
 0.034658 0.006095 0.009204 0.000000 0.000154 0.000000      0000000000
Cr1_1     2  2  2  1.000000 0.000000 0.250000 0.203400      000  0  0  0
 0.054589 0.004371 0.008745 0.000000-0.007243 0.000000      0000000000
 0.000000 0.000000 0.000000  0                              000
-2.594985 0.553965-1.719398 0.476979 3.112827 0.283019      111111
Cr1_2     2  2  2  1.000000 0.500000 0.750000 0.703400      000  0  0  0
 0.054589 0.004371 0.008745 0.000000-0.007243 0.000000      0000000000
 0.000000 0.000000 0.000000  0                              000
-0.043916-3.150549-0.263563 2.459484 0.131582-1.982626      111111
--------------------------   s.u. block   --------------------------------------
 0.014165 0.000000 0.000000 0.000000 0.000000 0.000000
 0.000000 0.000000
 0.000000 0.000000 0.000000 0.000000 0.000000
 0.000000 0.000000 0.000000 0.000000 0.000000 0.000000
 0.000000 0.000000 0.000000 0.000000 0.000000 0.000000
As1_1              0.000000 0.000000 0.000000 0.000000
 0.000000 0.000000 0.000000 0.000000 0.000000 0.000000
As1_2              0.000000 0.000000 0.000000 0.000000
 0.000000 0.000000 0.000000 0.000000 0.000000 0.000000
Cr1_1              0.000000 0.000000 0.000000 0.000000
 0.000000 0.000000 0.000000 0.000000 0.000000 0.000000
 0.000000 0.000000 0.000000
 0.023460 0.034187 0.035280 0.043075 0.006085 0.063652
Cr1_2              0.000000 0.000000 0.000000 0.000000
 0.000000 0.000000 0.000000 0.000000 0.000000 0.000000
 0.000000 0.000000 0.000000
 0.046713 0.005026 0.054877 0.024595 0.037032 0.030464
--------------------------   Saved points   ------------------------------------
    0
--------------------------   Critical points   ---------------------------------
    0
--------------------------------------------------------------------------------
;


_Jana_m50_file
;
Version Jana2020
title
cell 5.6432 3.5862 6.2038 90 90 90
esdcell 0 0 0 0 0 0
ndim 4 ncomp 1
qi 0 0 0.353
qr 0 0 0
spgroup P21.1'(a0g)0s 4 22
lattice P
symmetry x1 x2 x3 x4 m
symmetry -x1 x2+1/2 -x3 -x4 m
symmetry x1 x2 x3 x4+1/2 -m
symmetry -x1 x2+1/2 -x3 -x4+1/2 -m
unitsnumb 4
atlist As Cr
magnetic 1
atom As atradius 1.21 color 116208087
atom Cr atmag Cr3+ atmagj j0 atradius 1.29 color 158
parentmat
     1.0000     0.0000     0.0000
     0.0000     1.0000     0.0000
     0.0000     0.0000     1.0000
twin 3
     1.0000     0.0000     0.0000
     0.0000    -0.5000    -1.4981
     0.0000     0.5006    -0.5000
     1.0000     0.0000     0.0000
     0.0000    -0.5000     1.4981
     0.0000    -0.5006    -0.5000
roundmethod 1
end
*******************************************************************************
contour
end contour
dist
end dist
fourier
end fourier
refine
  cycles 1000 lsmethod 2 fsquare 0 autkeys 0 wilsonmod 0 damp 0.2 convlim 0.01
  iext 1 itypex 1 idistr 1 radius 0.01
  !restric * 13
  restric As* 13
  restric Cr* 13
  fixed xyz *
  magmfix = 0.001  Cr1_1 Cr1_2
  magmfix * 0.001  Cr1_1 Cr1_2
end refine
mod2d
end mod2d
;


# CIFX: Changed following block name from global


data_I_1
#=======================================================================

# 5. CHEMICAL DATA

_chemical_name_systematic
?
_chemical_name_common                    ?
_chemical_formula_moiety                 ?
_chemical_formula_structural             ?
_chemical_formula_analytical             ?
_chemical_formula_iupac                  ?
_chemical_formula_sum                    'As1 Cr1'
_chemical_formula_weight                 126.9
_chemical_melting_point                  ?
_chemical_compound_source                ?
_chemical_absolute_configuration         ?

#=======================================================================

# 6. CRYSTAL DATA

_symmetry_cell_setting                   monoclinic
_space_group_ssg_name                    'P21.1'(\a0\g)0s'

loop_
 _space_group_symop_magn_ssg_operation.id
 _space_group_symop_magn_ssg_operation.algebraic
 1   x1,x2,x3,x4,+1
 2   -x1,x2+1/2,-x3,-x4,+1

loop_
 _space_group_symop.magn_ssg_centering.id
 _space_group_symop.magn_ssg_centering.algebraic
 1   x1,x2,x3,x4,+1
 2   x1,x2,x3,x4+1/2,-1

_cell_length_a                           5.6432
_cell_length_b                           3.5862
_cell_length_c                           6.2038
_cell_angle_alpha                        90
_cell_angle_beta                         90
_cell_angle_gamma                        90
_cell_volume                             125.5503

loop_
 _twin_individual_id
 _twin_individual_mass_fraction_refined
 _twin_individual_twin_matrix_11
 _twin_individual_twin_matrix_12
 _twin_individual_twin_matrix_13
 _twin_individual_twin_matrix_21
 _twin_individual_twin_matrix_22
 _twin_individual_twin_matrix_23
 _twin_individual_twin_matrix_31
 _twin_individual_twin_matrix_32
 _twin_individual_twin_matrix_33
1 0.353261
1 0 0
0 1 0
0 0 1
2 0.326853
1 0 0
0 -0.5 -1.4981
0 0.5006 -0.5
3 0.319886
1 0 0
0 -0.5 1.4981
0 -0.5006 -0.5


_cell_modulation_dimension               1
loop_
 _cell_wave_vector_seq_id
 _cell_wave_vector_x
 _cell_wave_vector_y
 _cell_wave_vector_z
 1  0.000000  0.000000  0.353000
_cell_formula_units_Z                    4

_cell_measurement_reflns_used            ?
_cell_measurement_theta_min              ?
_cell_measurement_theta_max              ?
_cell_measurement_temperature            10
_cell_special_details
?

_exptl_crystal_density_diffrn            6.7145
_exptl_crystal_density_meas              ?
_exptl_crystal_density_method            ?
_exptl_crystal_F_000                     40.86

_exptl_absorpt_coefficient_mu            0.011
_exptl_crystal_description               ?
_exptl_crystal_size_max                  ?
_exptl_crystal_size_mid                  ?
_exptl_crystal_size_min                  ?
_exptl_crystal_size_rad                  ?
_exptl_crystal_colour                    ?
_exptl_absorpt_correction_type           ?
_exptl_absorpt_process_details           ?
_exptl_absorpt_correction_T_min          ?
_exptl_absorpt_correction_T_max          ?


#=======================================================================

# 7. EXPERIMENTAL DATA

_exptl_special_details                   ?

_diffrn_ambient_temperature              10
_diffrn_source                           ?
_diffrn_source_power                     ?
_diffrn_source_voltage                   ?
_diffrn_source_current                   ?
_diffrn_radiation_type                   neutron
_diffrn_radiation_source                 ?
_diffrn_radiation_wavelength             0.84
_diffrn_radiation_monochromator          ?
_diffrn_measurement_device               ?
_diffrn_measurement_device_type          ?
_diffrn_detector                         ?
_diffrn_detector_area_resol_mean         ?
_diffrn_measurement_method               ?
_diffrn_measurement_specimen_support     ?

_diffrn_reflns_number                    682
_diffrn_reflns_theta_min                 5.77
_diffrn_reflns_theta_max                 55.77
_diffrn_reflns_theta_full                12.98
_diffrn_measured_fraction_theta_max      0.12
_diffrn_measured_fraction_theta_full     0.67
_diffrn_reflns_av_R_equivalents          0.0976
_diffrn_reflns_av_unetI/netI             0.1039
_diffrn_reflns_limit_h_min               -1
_diffrn_reflns_limit_h_max               3
_diffrn_reflns_limit_k_min               -7
_diffrn_reflns_limit_k_max               6
_diffrn_reflns_limit_l_min               -12
_diffrn_reflns_limit_l_max               12
_diffrn_reflns_limit_index_m_1_min       -1
_diffrn_reflns_limit_index_m_1_max       1
_diffrn_reflns_reduction_process         ?

_diffrn_standards_number                 ?
_diffrn_standards_interval_count         ?
_diffrn_standards_interval_time          ?
_diffrn_standards_decay_%                ?


_diffrn_radiation_probe                  neutron

#=======================================================================

# 8. REFINEMENT DATA

_refine_special_details
?

_reflns_number_total                     548
_reflns_number_gt                        338
_reflns_threshold_expression             'I>3\s(I)'

_refine_ls_structure_factor_coef         F
_refine_ls_R_factor_gt                   0.0906
_refine_ls_wR_factor_gt                  0.0865
_refine_ls_R_factor_all                  0.1592
_refine_ls_wR_factor_ref                 0.0947
_refine_ls_goodness_of_fit_ref           2.2381
_refine_ls_goodness_of_fit_gt            2.6137
_refine_ls_restrained_S_gt               ?
_refine_ls_restrained_S_all              ?
_refine_ls_number_reflns                 548
_refine_ls_number_parameters             13
_refine_ls_number_restraints             3
_refine_ls_number_constraints            1
_refine_ls_weighting_scheme              sigma
_refine_ls_weighting_details             'calc w=1/[\s^2^(Fo)+(0.01P)^2^+0.0000P] where P=Fo'
_refine_ls_hydrogen_treatment            ?
_refine_ls_shift/su_max                  0.0096
_refine_ls_shift/su_mean                 0.0030
_refine_diff_density_max                 ?
_refine_diff_density_min                 ?
_refine_ls_extinction_method
 'B-C type 1 Gaussian isotropic (Becker & Coppens, 1974)'
_refine_ls_extinction_coef               50.27
_refine_ls_extinction_expression         ?
_refine_ls_abs_structure_details
;  0 of Friedel pairs used in the refinement
;
_refine_ls_abs_structure_Flack           ?
_refine_ls_abs_structure_Rogers          ?

loop_
 _atom_type_symbol
 _atom_type_magn_oxidation_number
 _atom_type_scat_length_neutron
 _atom_type_scat_source
 As .    6.580 International_Tables_Vol_C
 Cr Cr3+    3.635 International_Tables_Vol_C

_computing_data_collection               ?
_computing_cell_refinement               ?
_computing_data_reduction                ?
_computing_structure_solution            ?
_computing_structure_refinement          ?
_computing_molecular_graphics            ?
_computing_publication_material          ?


#=======================================================================

# 9. ATOMIC COORDINATES AND DISPLACEMENT PARAMETERS

loop_
 _atom_site_label
 _atom_site_type_symbol
 _atom_site_fract_x
 _atom_site_fract_y
 _atom_site_fract_z
 _atom_site_adp_type
 _atom_site_U_iso_or_equiv
 _atom_site_site_symmetry_multiplicity
 _atom_site_occupancy
 _atom_site_calc_flag
 _atom_site_refinement_flags
 _atom_site_disorder_assembly
 _atom_site_disorder_group
  As1_1 As 0.1992 0.25 0.5857 Uani 0.0167 2 1 d . . .
  As1_2 As 0.3008 0.75 0.0857 Uani 0.0167 2 1 d . . .
  Cr1_1 Cr 0 0.25 0.2034 Uani 0.0226 2 1 d . . .
  Cr1_2 Cr 0.5 0.75 0.7034 Uani 0.0226 2 1 d . . .

loop_
 _atom_site_aniso_label
 _atom_site_aniso_type_symbol
 _atom_site_aniso_U_11
 _atom_site_aniso_U_22
 _atom_site_aniso_U_33
 _atom_site_aniso_U_12
 _atom_site_aniso_U_13
 _atom_site_aniso_U_23
 As1_1 As 0.034658 0.006095 0.009204 0 0.000154 0
 As1_2 As 0.034658 0.006095 0.009204 0 0.000154 0
 Cr1_1 Cr 0.054589 0.004371 0.008745 0 -0.007243 0
 Cr1_2 Cr 0.054589 0.004371 0.008745 0 -0.007243 0


loop_
 _atom_site_moment_label
 _atom_site_moment_crystalaxis_x
 _atom_site_moment_crystalaxis_y
 _atom_site_moment_crystalaxis_z
 Cr1_1 0 0 0
 Cr1_2 0 0 0


loop_
 _atom_site_Fourier_wave_vector_seq_id
 _atom_site_Fourier_wave_vector_q1_coeff
    1    1


loop_
 _atom_site_moment_Fourier_atom_site_label
 _atom_site_moment_Fourier_axis
 _atom_site_moment_Fourier_wave_vector_seq_id
 _atom_site_moment_Fourier_param_cos
 _atom_site_moment_Fourier_param_sin
 Cr1_1  x  1     0.48(4)         -2.59(2)
 Cr1_1  y  1     3.113(6)         0.55(3)
 Cr1_1  z  1     0.28(6)         -1.72(4)
 Cr1_2  x  1     2.46(2)         -0.04(5)
 Cr1_2  y  1     0.13(4)         -3.151(5)
 Cr1_2  z  1    -1.98(3)         -0.26(5)


#=======================================================================

# 10. MOLECULAR GEOMETRY


loop_
 _geom_bond_atom_site_label_1
 _geom_bond_atom_site_label_2
 _geom_bond_site_ssg_symmetry_1
 _geom_bond_site_ssg_symmetry_2
 _geom_bond_distance_av
 _geom_bond_distance_min
 _geom_bond_distance_max
 _geom_bond_publ_flag
  As1_1 Cr1_1 . . 2.6246 2.6246 2.6246 ?
  As1_1 Cr1_1 . 2_5465 2.4881 2.4881 2.4881 ?
  As1_1 Cr1_1 . 2_5565 2.4881 2.4881 2.4881 ?
  As1_1 Cr1_2 . 1_5455 2.5748 2.5748 2.5748 ?
  As1_1 Cr1_2 . . 2.5748 2.5748 2.5748 ?
  As1_1 Cr1_2 . 2_6465 2.4694 2.4694 2.4694 ?
  As1_2 Cr1_1 . . 2.5748 2.5748 2.5748 ?
  As1_2 Cr1_1 . 1_5655 2.5748 2.5748 2.5748 ?
  As1_2 Cr1_1 . 2_5555 2.4694 2.4694 2.4694 ?
  As1_2 Cr1_2 . 1_5545 2.6246 2.6246 2.6246 ?
  As1_2 Cr1_2 . 2_6465 2.4881 2.4881 2.4881 ?
  As1_2 Cr1_2 . 2_6565 2.4881 2.4881 2.4881 ?


#=======================================================================

# 11. STRUCTURE-FACTOR LIST

loop_
 _twin_refln_datum_id
 _twin_refln_individual_id
 _twin_refln_index_h
 _twin_refln_index_k
 _twin_refln_index_l
 _twin_refln_index_m_1
 _twin_refln_F_squared_calc
 _twin_refln_F_squared_meas
 _twin_refln_F_squared_sigma
 _twin_refln_include_status
         1    1   2   1   0  -1    9.73    7.98    1.43 o
         2    1   2  -1   0  -1    9.73    1.70    1.52 <
         3    1   2  -1   0   0   71.82   57.93    3.44 o
         4    1   2   1   0   1   11.17    7.19    1.44 o
         5    1   2  -1   0   1   11.17    7.43    1.52 o
         6    3   0   1  -3   0 1277.35 1237.13   16.37 o
         6    2   0   1   3   0 1277.35 1237.13   16.37 o
         6    1   0  -2   0   0 1277.35 1237.13   16.37 o
         7    1   0   2   0   1    5.80    5.90    1.87 o
         8    1   0  -2   0   1    5.80    6.89    1.90 o
         9    1   2   2   0  -1    2.86    8.44    2.69 o
        10    1   2  -2   0  -1    2.86    2.05    2.76 <
        11    3   2   1  -3   0   87.67   86.06    6.38 o
        11    2   2   1   3   0   87.67   86.06    6.38 o
        11    1   2  -2   0   0   87.67   86.06    6.38 o
        12    1   2   2   0   1    2.70    4.86    2.70 <
        13    1   2  -2   0   1    2.70    4.73    2.77 <
        14    1   2  -3   0   0   61.83   79.92    9.91 o
        15    3   0   2  -6   0  671.98  728.96   24.11 o
        15    2   0   2   6   0  671.98  728.96   24.11 o
        15    1   0  -4   0   0  671.98  728.96   24.11 o
        16    3   2   2  -6   0  211.62  260.21   14.54 o
        16    2   2   2   6   0  211.62  260.21   14.54 o
        16    1   2  -4   0   0  211.62  260.21   14.54 o
        17    1   2  -5   0   0   45.84   21.34   13.78 <
        18    3   0   3  -9   0  356.31  400.00   20.12 o
        18    2   0   3   9   0  356.31  400.00   20.12 o
        18    1   0  -6   0   0  356.31  400.00   20.12 o
        19    3   2   3  -9   0  249.53  290.03   17.62 o
        19    2   2   3   9   0  249.53  290.03   17.62 o
        19    1   2  -6   0   0  249.53  290.03   17.62 o
        20    1  -2   0   1   0   19.08    7.97    1.76 o
        21    1  -2   0   1   1    5.58   -1.96    1.16 <
        22    1  -1   0   1   0    2.98    4.48    1.80 <
        23    1  -1   0   1   1   17.98   26.69    1.17 o
        24    1   1   0   1   0    2.84    2.91    1.56 <
        25    1   1   0   1   1   32.72   31.19    1.09 o
        26    1   2   0   1   0   19.05    5.04    1.33 o
        27    1   2   0   1   1   13.02   -2.70    0.99 <
        28    1  -2   1   1  -1   11.32   17.38    1.61 o
        29    1  -2  -1   1  -1   11.32   13.64    1.61 o
        30    3  -2   0  -2   0  441.52  335.34    7.49 o
        30    2  -2   1   1   0  441.52  335.34    7.49 o
        30    1  -2  -1   1   0  441.52  335.34    7.49 o
        31    1  -2   1   1   1    7.43    5.10    1.96 <
        32    1  -2  -1   1   1    7.43    2.31    1.96 <
        33    1  -1   1   1  -1   11.40   -5.13    1.35 <
        34    1  -1  -1   1  -1   11.40   -1.09    1.42 <
        35    3  -1   0  -2   0  434.92  346.20    7.81 o
        35    2  -1   1   1   0  434.92  346.20    7.81 o
        35    1  -1  -1   1   0  434.92  346.20    7.81 o
        36    1  -1   1   1   1   15.83    4.95    1.19 o
        37    1  -1  -1   1   1   15.83    7.12    1.76 o
        38    1   0   1   1  -1   15.39   12.08    0.99 o
        39    1   0  -1   1  -1   15.39   12.45    0.99 o
        40    3   0  -1   1   0    0.18    6.73    3.30 <
        40    2   0   0  -2   0    0.18    6.73    3.30 <
        40    1   0   1   1   0    0.18    6.73    3.30 <
        41    3   0   0  -2   0    0.18    7.86    2.36 o
        41    2   0   1   1   0    0.18    7.86    2.36 o
        41    1   0  -1   1   0    0.18    7.86    2.36 o
        42    1   0   1   1   1   19.31   -0.08    1.40 <
        43    1   0  -1   1   1   19.31    1.32    1.40 <
        44    1   1   1   1  -1    9.87   -5.90    1.36 <
        45    1   1  -1   1  -1    9.87   -4.62    1.35 <
        46    3   1  -1   1   0  434.30  392.10    4.33 o
        46    2   1   0  -2   0  434.30  392.10    4.33 o
        46    1   1   1   1   0  434.30  392.10    4.33 o
        47    3   1   0  -2   0  434.94  383.41    7.57 o
        47    2   1   1   1   0  434.94  383.41    7.57 o
        47    1   1  -1   1   0  434.94  383.41    7.57 o
        48    1   1   1   1   1   12.49    8.60    1.69 o
        49    1   1  -1   1   1   12.49   10.61    1.77 o
        50    1   2   1   1  -1    9.94    8.01    1.53 o
        51    1   2  -1   1  -1    9.94   11.39    1.62 o
        52    3   2   0  -2   0  443.59  419.30    7.35 o
        52    2   2   1   1   0  443.59  419.30    7.35 o
        52    1   2  -1   1   0  443.59  419.30    7.35 o
        53    1   2   1   1   1    4.74    2.89    1.80 <
        54    1   2  -1   1   1    4.74    3.06    1.89 <
        55    1  -2   2   1  -1    2.85    5.75    2.69 <
        56    1  -2  -2   1  -1    2.85   -0.09    2.76 <
        57    1  -2  -2   1   0   17.70   11.34    5.74 <
        58    1  -1   2   1  -1    5.17    4.58    1.81 <
        59    1  -1  -2   1  -1    5.17    6.11    2.60 <
        60    1  -1  -2   1   0    2.68    7.73    6.04 <
        61    1   1   2   1  -1    5.61    4.22    2.53 <
        62    1   1  -2   1  -1    5.61    9.32    2.61 o
        63    1   1  -2   1   0    2.55    8.09    5.84 <
        64    1   2   2   1  -1    3.20   -0.64    2.70 <
        65    1   2  -2   1  -1    3.20    2.96    2.77 <
        66    1   2  -2   1   0   17.68    6.20    5.61 <
        67    3  -2   1  -5   0  229.48  220.56   10.65 o
        67    2  -2   2   4   0  229.48  220.56   10.65 o
        67    1  -2  -3   1   0  229.48  220.56   10.65 o
        68    3  -1   1  -5   0  359.69  408.81   16.93 o
        68    2  -1   2   4   0  359.69  408.81   16.93 o
        68    1  -1  -3   1   0  359.69  408.81   16.93 o
        69    3   0   1  -5   0   44.30   71.19    6.90 o
        69    2   0   2   4   0   44.30   71.19    6.90 o
        69    1   0  -3   1   0   44.30   71.19    6.90 o
        70    3   1   1  -5   0  359.73  387.20   16.91 o
        70    2   1   2   4   0  359.73  387.20   16.91 o
        70    1   1  -3   1   0  359.73  387.20   16.91 o
        71    3   2   1  -5   0  238.70  246.07   10.98 o
        71    2   2   2   4   0  238.70  246.07   10.98 o
        71    1   2  -3   1   0  238.70  246.07   10.98 o
        72    1  -2  -4   1   0   14.14   40.40   11.72 o
        73    1  -1  -4   1   0    1.95   10.12   12.15 <
        74    1   1  -4   1   0    1.85   13.80   12.20 <
        75    1   2  -4   1   0   14.12   31.61   11.72 <
        76    3  -2   2  -8   0  119.68  123.70   14.75 o
        76    2  -2   3   7   0  119.68  123.70   14.75 o
        76    1  -2  -5   1   0  119.68  123.70   14.75 o
        77    3  -1   2  -8   0  246.84  302.44   17.81 o
        77    2  -1   3   7   0  246.84  302.44   17.81 o
        77    1  -1  -5   1   0  246.84  302.44   17.81 o
        78    3   0   2  -8   0  157.45  185.77   11.73 o
        78    2   0   3   7   0  157.45  185.77   11.73 o
        78    1   0  -5   1   0  157.45  185.77   11.73 o
        79    3   1   2  -8   0  246.90  308.52   18.04 o
        79    2   1   3   7   0  246.90  308.52   18.04 o
        79    1   1  -5   1   0  246.90  308.52   18.04 o
        80    3   2   2  -8   0  119.93  109.60   14.74 o
        80    2   2   3   7   0  119.93  109.60   14.74 o
        80    1   2  -5   1   0  119.93  109.60   14.74 o
        81    1  -2  -6   1   0    9.73   34.46   13.85 <
        82    1  -1  -6   1   0    1.13   24.66   14.47 <
        83    1   1  -6   1   0    1.06   -0.47   14.37 <
        84    1   2  -6   1   0    9.71   41.83   13.81 o
        85    3  -1   3 -11   0  141.35  117.79   15.06 o
        85    2  -1   4  10   0  141.35  117.79   15.06 o
        85    1  -1  -7   1   0  141.35  117.79   15.06 o
        86    3   0   3 -11   0  146.31  161.98   11.25 o
        86    2   0   4  10   0  146.31  161.98   11.25 o
        86    1   0  -7   1   0  146.31  161.98   11.25 o
        87    3   1   3 -11   0  141.41  143.11   15.25 o
        87    2   1   4  10   0  141.41  143.11   15.25 o
        87    1   1  -7   1   0  141.41  143.11   15.25 o
        88    1  -2   0   2  -1   15.60   16.74    1.52 o
        89    3  -2  -1  -1   0  443.66  376.94    7.77 o
        89    2  -2   1  -1   0  443.66  376.94    7.77 o
        89    1  -2   0   2   0  443.66  376.94    7.77 o
        90    1  -2   0   2   1    5.70  -19.01    2.31 <
        91    1  -1   0   2  -1    9.80    2.56    0.89 <
        92    3  -1  -1  -1   0  434.77  384.92    5.50 o
        92    2  -1   1  -1   0  434.77  384.92    5.50 o
        92    1  -1   0   2   0  434.77  384.92    5.50 o
        93    1  -1   0   2   1   22.19   -1.01    1.30 <
        94    1   0   0   2  -1   30.10   28.45    0.99 o
        95    3   0  -1  -1   0    0.18   -2.27    2.32 <
        95    2   0   1  -1   0    0.18   -2.27    2.32 <
        95    1   0   0   2   0    0.18   -2.27    2.32 <
        96    1   0   0   2   1   19.06   25.53    1.44 o
        97    1   1   0   2  -1   10.67    5.23    1.18 o
        98    3   1  -1  -1   0  434.76  400.78    7.44 o
        98    2   1   1  -1   0  434.76  400.78    7.44 o
        98    1   1   0   2   0  434.76  400.78    7.44 o
        99    1   1   0   2   1   20.15    4.06    1.85 <
       100    1   2   0   2  -1   15.21   16.50    1.36 o
       101    3   2  -1  -1   0  441.55  439.45    7.09 o
       101    2   2   1  -1   0  441.55  439.45    7.09 o
       101    1   2   0   2   0  441.55  439.45    7.09 o
       102    1   2   0   2   1    3.72    0.27    1.90 <
       103    1  -2   1   2  -1    9.82   21.41    2.41 o
       104    1  -2  -1   2  -1    9.82   26.67    2.49 o
       105    1  -2   1   2   0   15.56   23.47    5.28 o
       106    1  -2  -1   2   0   15.56   23.65    5.10 o
       107    1  -2   1   2   1    1.83    8.72    2.40 o
       108    1  -2  -1   2   1    1.83    8.60    2.39 o
       109    1  -1   1   2  -1   11.02    7.30    1.30 o
       110    1  -1  -1   2  -1   11.02    7.45    1.85 o
       111    1  -1   1   2   0   73.04   99.50    5.58 o
       112    1  -1  -1   2   0   73.04   66.83    3.85 o
       113    1  -1   1   2   1    8.17    7.21    2.52 <
       114    1  -1  -1   2   1    8.17    8.21    1.86 o
       115    1   1   1   2  -1   12.88    4.98    1.85 <
       116    1   1  -1   2  -1   12.88    6.23    1.85 o
       117    1   1  -1   2   0   75.52   67.85    5.18 o
       118    1   1  -1   2   1   10.60   10.88    2.28 o
       119    1   2   1   2  -1   11.40   -3.26    1.99 <
       120    1   2  -1   2  -1   11.40    4.05    2.25 <
       121    1   2  -1   2   0   15.52   37.16    4.77 o
       122    1   2  -1   2   1    4.05   10.11    2.35 o
       123    3  -2   0  -4   0  301.18  271.90   12.15 o
       123    2  -2   2   2   0  301.18  271.90   12.15 o
       123    1  -2  -2   2   0  301.18  271.90   12.15 o
       124    3  -1   0  -4   0  395.69  384.84   13.10 o
       124    2  -1   2   2   0  395.69  384.84   13.10 o
       124    1  -1  -2   2   0  395.69  384.84   13.10 o
       125    3   0   0  -4   0   21.39   23.64    4.83 o
       125    2   0   2   2   0   21.39   23.64    4.83 o
       125    1   0  -2   2   0   21.39   23.64    4.83 o
       126    3   1   0  -4   0  395.64  403.86   13.02 o
       126    2   1   2   2   0  395.64  403.86   13.02 o
       126    1   1  -2   2   0  395.64  403.86   13.02 o
       127    3   2   0  -4   0  311.85  330.20   12.52 o
       127    2   2   2   2   0  311.85  330.20   12.52 o
       127    1   2  -2   2   0  311.85  330.20   12.52 o
       128    1  -2  -3   2   0   13.40   36.25    9.20 o
       129    1  -1  -3   2   0   64.29   77.55    9.99 o
       130    1   1  -3   2   0   66.50   64.97    9.83 o
       131    1   2  -3   2   0   13.36   11.11    8.73 <
       132    3  -2   1  -7   0  123.90  127.74   13.13 o
       132    2  -2   3   5   0  123.90  127.74   13.13 o
       132    1  -2  -4   2   0  123.90  127.74   13.13 o
       133    3  -1   1  -7   0  299.74  340.61   16.73 o
       133    2  -1   3   5   0  299.74  340.61   16.73 o
       133    1  -1  -4   2   0  299.74  340.61   16.73 o
       134    3   0   1  -7   0  119.15  136.71    9.96 o
       134    2   0   3   5   0  119.15  136.71    9.96 o
       134    1   0  -4   2   0  119.15  136.71    9.96 o
       135    3   1   1  -7   0  299.60  333.44   16.53 o
       135    2   1   3   5   0  299.60  333.44   16.53 o
       135    1   1  -4   2   0  299.60  333.44   16.53 o
       136    3   2   1  -7   0  134.93  133.53   13.07 o
       136    2   2   3   5   0  134.93  133.53   13.07 o
       136    1   2  -4   2   0  134.93  133.53   13.07 o
       137    1  -2  -5   2   0    9.93   23.06   13.75 <
       138    1  -1  -5   2   0   49.84   69.51   15.09 o
       139    1   1  -5   2   0   51.59   88.30   14.99 o
       140    1   2  -5   2   0    9.90    4.32   13.53 <
       141    3  -2   2 -10   0   73.44   65.62   14.46 o
       141    2  -2   4   8   0   73.44   65.62   14.46 o
       141    1  -2  -6   2   0   73.44   65.62   14.46 o
       142    3  -1   2 -10   0  189.40  209.37   17.18 o
       142    2  -1   4   8   0  189.40  209.37   17.18 o
       142    1  -1  -6   2   0  189.40  209.37   17.18 o
       143    3   0   2 -10   0  171.02  167.26   12.08 o
       143    2   0   4   8   0  171.02  167.26   12.08 o
       143    1   0  -6   2   0  171.02  167.26   12.08 o
       144    3   1   2 -10   0  189.22  215.57   17.30 o
       144    2   1   4   8   0  189.22  215.57   17.30 o
       144    1   1  -6   2   0  189.22  215.57   17.30 o
       145    3   2   2 -10   0   79.06  102.10   14.79 o
       145    2   2   4   8   0   79.06  102.10   14.79 o
       145    1   2  -6   2   0   79.06  102.10   14.79 o
       146    1  -2   0   3  -1   10.00   22.18    2.75 o
       147    1  -2   0   3   0   67.22   49.84    5.24 o
       148    1  -2   0   3   1    1.40   -1.69    2.65 <
       149    1  -1   0   3  -1   11.16   -0.20    1.69 <
       150    1  -1   0   3   0   33.89   29.44    3.96 o
       151    1  -1   0   3   1    7.80    5.27    1.77 <
       152    1   1   0   3  -1   10.19   15.04    2.11 o
       153    1   1   0   3   0   37.50   38.73    5.28 o
       154    1   1   0   3   1    8.47    9.14    2.46 o
       155    1   2   0   3  -1   10.31   23.63    2.44 o
       156    1   2   0   3   0   66.94   66.09    5.08 o
       157    1   2   0   3   1    2.26   -2.90    2.54 <
       158    1  -2   1   3  -1    4.17   -1.78    2.49 <
       159    1  -2  -1   3  -1    4.17    4.52    2.57 <
       160    3  -2  -2   0   0   89.99   71.00    6.19 o
       160    2  -2   1  -3   0   89.99   71.00    6.19 o
       160    1  -2   1   3   0   89.99   71.00    6.19 o
       161    3  -2  -1  -3   0   89.87   74.66    6.29 o
       161    2  -2   2   0   0   89.87   74.66    6.29 o
       161    1  -2  -1   3   0   89.87   74.66    6.29 o
       162    1  -1   1   3  -1    4.35    8.05    2.35 o
       163    1  -1  -1   3  -1    4.35    4.47    1.66 <
       164    3  -1  -2   0   0    0.73   -5.44    5.64 <
       164    2  -1   1  -3   0    0.73   -5.44    5.64 <
       164    1  -1   1   3   0    0.73   -5.44    5.64 <
       165    3  -1  -1  -3   0    0.72   -1.06    4.03 <
       165    2  -1   2   0   0    0.72   -1.06    4.03 <
       165    1  -1  -1   3   0    0.72   -1.06    4.03 <
       166    1   0   1   3  -1    9.23    9.16    2.64 o
       167    1   0  -1   3  -1    9.23    8.05    1.87 o
       168    3   0  -2   0   0 1297.25 1264.13   16.91 o
       168    2   0   1  -3   0 1297.25 1264.13   16.91 o
       168    1   0   1   3   0 1297.25 1264.13   16.91 o
       169    3   0  -1  -3   0 1267.38 1225.26   11.61 o
       169    2   0   2   0   0 1267.38 1225.26   11.61 o
       169    1   0  -1   3   0 1267.38 1225.26   11.61 o
       170    1   1  -1   3  -1    6.24    5.66    2.36 <
       171    3   1  -1  -3   0    0.72   -3.17    5.48 <
       171    2   1   2   0   0    0.72   -3.17    5.48 <
       171    1   1  -1   3   0    0.72   -3.17    5.48 <
       172    1   2  -1   3  -1    5.69   -1.00    2.53 <
       173    3   2  -1  -3   0   89.39   92.68    5.99 o
       173    2   2   2   0   0   89.39   92.68    5.99 o
       173    1   2  -1   3   0   89.39   92.68    5.99 o
       174    1  -2  -2   3   0   62.37   74.10    7.91 o
       175    1  -1   2   3   0   32.14   48.02    7.77 o
       176    1  -1  -2   3   0   32.14   37.10    5.44 o
       177    1   1  -2   3   0   35.57   43.53    7.67 o
       178    1   2  -2   3   0   62.11   71.83    7.67 o
       179    3  -2   0  -6   0  179.27  210.89   11.82 o
       179    2  -2   3   3   0  179.27  210.89   11.82 o
       179    1  -2  -3   3   0  179.27  210.89   11.82 o
       180    3  -1   0  -6   0    1.71   13.71    7.05 <
       180    2  -1   3   3   0    1.71   13.71    7.05 <
       180    1  -1  -3   3   0    1.71   13.71    7.05 <
       181    3   0   0  -6   0  787.27  830.50   14.50 o
       181    2   0   3   3   0  787.27  830.50   14.50 o
       181    1   0  -3   3   0  787.27  830.50   14.50 o
       182    3   1   0  -6   0    1.71   22.69   10.00 <
       182    2   1   3   3   0    1.71   22.69   10.00 <
       182    1   1  -3   3   0    1.71   22.69   10.00 <
       183    3   2   0  -6   0  165.40  165.87   11.16 o
       183    2   2   3   3   0  165.40  165.87   11.16 o
       183    1   2  -3   3   0  165.40  165.87   11.16 o
       184    1  -2  -4   3   0   49.83   67.11   12.95 o
       185    1  -1  -4   3   0   27.42   39.31   13.32 <
       186    1   1  -4   3   0   30.34   33.18   13.17 <
       187    1   2  -4   3   0   49.62   35.30   12.58 <
       188    3  -2   1  -9   0  259.08  330.45   18.20 o
       188    2  -2   4   6   0  259.08  330.45   18.20 o
       188    1  -2  -5   3   0  259.08  330.45   18.20 o
       189    3  -1   1  -9   0    2.61   18.47   14.66 <
       189    2  -1   4   6   0    2.61   18.47   14.66 <
       189    1  -1  -5   3   0    2.61   18.47   14.66 <
       190    3   0   1  -9   0  380.17  393.18   14.02 o
       190    2   0   4   6   0  380.17  393.18   14.02 o
       190    1   0  -5   3   0  380.17  393.18   14.02 o
       191    3   1   1  -9   0    2.62  -14.70   14.32 <
       191    2   1   4   6   0    2.62  -14.70   14.32 <
       191    1   1  -5   3   0    2.62  -14.70   14.32 <
       192    3   2   1  -9   0  228.95  292.47   17.25 o
       192    2   2   4   6   0  228.95  292.47   17.25 o
       192    1   2  -5   3   0  228.95  292.47   17.25 o
       193    1  -2  -6   3   0   34.28   40.47   13.81 <
       194    1  -1  -6   3   0   21.04   29.12   14.86 <
       195    1   1  -6   3   0   23.28   24.90   14.82 <
       196    1   2  -6   3   0   34.13   72.19   14.20 o
       197    3  -2  -2  -2   0  309.02  301.63   12.72 o
       197    2  -2   2  -2   0  309.02  301.63   12.72 o
       197    1  -2   0   4   0  309.02  301.63   12.72 o
       198    3  -1  -2  -2   0  395.03  369.93    9.14 o
       198    2  -1   2  -2   0  395.03  369.93    9.14 o
       198    1  -1   0   4   0  395.03  369.93    9.14 o
       199    1   0   0   4  -1    6.98    4.62    2.64 <
       200    3   0  -2  -2   0   23.53   29.26    4.74 o
       200    2   0   2  -2   0   23.53   29.26    4.74 o
       200    1   0   0   4   0   23.53   29.26    4.74 o
       201    1   1   0   4  -1    5.56    6.01    2.63 <
       202    3   1  -2  -2   0  395.06  381.87   12.82 o
       202    2   1   2  -2   0  395.06  381.87   12.82 o
       202    1   1   0   4   0  395.06  381.87   12.82 o
       203    1   2   0   4  -1    4.38    2.55    2.82 <
       204    3   2  -2  -2   0  298.99  339.63   12.14 o
       204    2   2   2  -2   0  298.99  339.63   12.14 o
       204    1   2   0   4   0  298.99  339.63   12.14 o
       205    1  -2   1   4   0   18.77    8.76    6.81 <
       206    1  -2  -1   4   0   18.77    6.58    6.95 <
       207    1  -1   1   4   0   10.24   13.83    4.93 <
       208    1  -1  -1   4   0   10.24   29.16    5.06 o
       209    1   1   1   4   0   13.47    3.13    6.72 <
       210    1   1  -1   4   0   13.47   26.59    7.09 o
       211    1   2   1   4   0   18.67    7.29    6.30 <
       212    1   2  -1   4   0   18.67   18.32    6.49 <
       213    3  -2  -3   1   0  224.51  272.76   11.32 o
       213    2  -2   1  -5   0  224.51  272.76   11.32 o
       213    1  -2   2   4   0  224.51  272.76   11.32 o
       214    3  -2  -1  -5   0  223.70  233.25   10.84 o
       214    2  -2   3   1   0  223.70  233.25   10.84 o
       214    1  -2  -2   4   0  223.70  233.25   10.84 o
       215    3  -1  -3   1   0  358.69  382.75   13.26 o
       215    2  -1   1  -5   0  358.69  382.75   13.26 o
       215    1  -1   2   4   0  358.69  382.75   13.26 o
       216    3  -1  -1  -5   0  358.74  394.15   10.62 o
       216    2  -1   3   1   0  358.74  394.15   10.62 o
       216    1  -1  -2   4   0  358.74  394.15   10.62 o
       217    3   0  -3   1   0   46.27   58.01    9.47 o
       217    2   0   1  -5   0   46.27   58.01    9.47 o
       217    1   0   2   4   0   46.27   58.01    9.47 o
       218    3   0  -1  -5   0   45.91   61.98    6.86 o
       218    2   0   3   1   0   45.91   61.98    6.86 o
       218    1   0  -2   4   0   45.91   61.98    6.86 o
       219    3   1  -1  -5   0  358.77  397.05   16.68 o
       219    2   1   3   1   0  358.77  397.05   16.68 o
       219    1   1  -2   4   0  358.77  397.05   16.68 o
       220    3   2  -1  -5   0  232.95  261.35   11.08 o
       220    2   2   3   1   0  232.95  261.35   11.08 o
       220    1   2  -2   4   0  232.95  261.35   11.08 o
       221    1  -2  -3   4   0   16.16   13.90   10.29 <
       222    1  -1  -3   4   0    9.65   25.22    7.55 o
       223    1   1  -3   4   0   12.61   -3.07   10.35 <
       224    1   2  -3   4   0   16.07   16.25    9.96 <
       225    3  -2   0  -8   0  105.40   93.49   13.86 o
       225    2  -2   4   4   0  105.40   93.49   13.86 o
       225    1  -2  -4   4   0  105.40   93.49   13.86 o
       226    3  -1   0  -8   0  269.16  267.37   12.04 o
       226    2  -1   4   4   0  269.16  267.37   12.04 o
       226    1  -1  -4   4   0  269.16  267.37   12.04 o
       227    3   0   0  -8   0  106.59  131.93   10.92 o
       227    2   0   4   4   0  106.59  131.93   10.92 o
       227    1   0  -4   4   0  106.59  131.93   10.92 o
       228    3   1   0  -8   0  269.16  286.89   17.20 o
       228    2   1   4   4   0  269.16  286.89   17.20 o
       228    1   1  -4   4   0  269.16  286.89   17.20 o
       229    3   2   0  -8   0  113.00  155.28   14.22 o
       229    2   2   4   4   0  113.00  155.28   14.22 o
       229    1   2  -4   4   0  113.00  155.28   14.22 o
       230    1  -2  -5   4   0   11.98   27.13   13.92 <
       231    1  -1  -5   4   0    8.51   25.05   14.89 <
       232    1   1  -5   4   0   11.00   45.90   15.07 o
       233    1   2  -5   4   0   11.91   14.91   13.75 <
       234    3  -2   1 -11   0   50.69    5.95   13.65 <
       234    2  -2   5   7   0   50.69    5.95   13.65 <
       234    1  -2  -6   4   0   50.69    5.95   13.65 <
       235    3  -1   1 -11   0  167.57  191.62   16.78 o
       235    2  -1   5   7   0  167.57  191.62   16.78 o
       235    1  -1  -6   4   0  167.57  191.62   16.78 o
       236    3   0   1 -11   0  135.74  148.93   11.66 o
       236    2   0   5   7   0  135.74  148.93   11.66 o
       236    1   0  -6   4   0  135.74  148.93   11.66 o
       237    3   1   1 -11   0  167.55  150.56   16.35 o
       237    2   1   5   7   0  167.55  150.56   16.35 o
       237    1   1  -6   4   0  167.55  150.56   16.35 o
       238    3   2   1 -11   0   45.96   70.92   13.98 o
       238    2   2   5   7   0   45.96   70.92   13.98 o
       238    1   2  -6   4   0   45.96   70.92   13.98 o
       239    1  -2   0   5   0   10.94   17.28    8.35 <
       240    1  -1   0   5   0  120.51  127.25    7.11 o
       241    1   1   0   5   0  134.05  128.52    9.74 o
       242    1   2   0   5   0   10.86    7.85    7.63 <
       243    3  -2  -3  -1   0  230.44  265.59   11.23 o
       243    2  -2   2  -4   0  230.44  265.59   11.23 o
       243    1  -2   1   5   0  230.44  265.59   11.23 o
       244    3  -2  -2  -4   0  229.85  197.18   10.56 o
       244    2  -2   3  -1   0  229.85  197.18   10.56 o
       244    1  -2  -1   5   0  229.85  197.18   10.56 o
       245    3  -1  -3  -1   0  359.87  372.57    9.33 o
       245    2  -1   2  -4   0  359.87  372.57    9.33 o
       245    1  -1   1   5   0  359.87  372.57    9.33 o
       246    3  -1  -2  -4   0  359.55  363.88    9.32 o
       246    2  -1   3  -1   0  359.55  363.88    9.32 o
       246    1  -1  -1   5   0  359.55  363.88    9.32 o
       247    3   0  -3  -1   0   46.65   57.74    6.75 o
       247    2   0   2  -4   0   46.65   57.74    6.75 o
       247    1   0   1   5   0   46.65   57.74    6.75 o
       248    3   0  -2  -4   0   46.35   70.73    6.94 o
       248    2   0   3  -1   0   46.35   70.73    6.94 o
       248    1   0  -1   5   0   46.35   70.73    6.94 o
       249    3   1  -3  -1   0  359.80  374.42   16.46 o
       249    2   1   2  -4   0  359.80  374.42   16.46 o
       249    1   1   1   5   0  359.80  374.42   16.46 o
       250    3   1  -2  -4   0  359.48  386.30   16.62 o
       250    2   1   3  -1   0  359.48  386.30   16.62 o
       250    1   1  -1   5   0  359.48  386.30   16.62 o
       251    3   2  -3  -1   0  221.51  291.69   12.92 o
       251    2   2   2  -4   0  221.51  291.69   12.92 o
       251    1   2   1   5   0  221.51  291.69   12.92 o
       252    3   2  -2  -4   0  221.00  310.41   13.71 o
       252    2   2   3  -1   0  221.00  310.41   13.71 o
       252    1   2  -1   5   0  221.00  310.41   13.71 o
       253    1  -2   2   5   0   10.15   20.44    9.39 <
       254    1  -2  -2   5   0   10.15   30.66    9.64 o
       255    1  -1   2   5   0  113.38   96.74   10.93 o
       256    1  -1  -2   5   0  113.38  119.17    7.99 o
       257    1   1  -2   5   0  126.16  117.32   11.23 o
       258    1   2  -2   5   0   10.08    8.50    9.22 <
       259    3  -2  -1  -7   0  118.17  107.36   13.09 o
       259    2  -2   4   2   0  118.17  107.36   13.09 o
       259    1  -2  -3   5   0  118.17  107.36   13.09 o
       260    3  -1  -1  -7   0  299.56  316.86   11.62 o
       260    2  -1   4   2   0  299.56  316.86   11.62 o
       260    1  -1  -3   5   0  299.56  316.86   11.62 o
       261    3   0  -1  -7   0  120.87  111.74    9.84 o
       261    2   0   4   2   0  120.87  111.74    9.84 o
       261    1   0  -3   5   0  120.87  111.74    9.84 o
       262    3   1  -1  -7   0  299.41  290.66   15.96 o
       262    2   1   4   2   0  299.41  290.66   15.96 o
       262    1   1  -3   5   0  299.41  290.66   15.96 o
       263    3   2  -1  -7   0  128.73  154.01   13.38 o
       263    2   2   4   2   0  128.73  154.01   13.38 o
       263    1   2  -3   5   0  128.73  154.01   13.38 o
       264    1  -2  -4   5   0    8.11   21.78   13.70 <
       265    1  -1  -4   5   0   94.43  102.63   10.70 o
       266    1   1  -4   5   0  105.19   52.80   14.79 o
       267    1   2  -4   5   0    8.05   33.66   13.21 <
       268    3  -2   0 -10   0   33.20   41.95   14.42 <
       268    2  -2   5   5   0   33.20   41.95   14.42 <
       268    1  -2  -5   5   0   33.20   41.95   14.42 <
       269    3  -1   0 -10   0  208.55  256.64   12.65 o
       269    2  -1   5   5   0  208.55  256.64   12.65 o
       269    1  -1  -5   5   0  208.55  256.64   12.65 o
       270    3   0   0 -10   0  151.52  183.56   12.18 o
       270    2   0   5   5   0  151.52  183.56   12.18 o
       270    1   0  -5   5   0  151.52  183.56   12.18 o
       271    3   1   0 -10   0  208.31  240.17   17.60 o
       271    2   1   5   5   0  208.31  240.17   17.60 o
       271    1   1  -5   5   0  208.31  240.17   17.60 o
       272    3   2   0 -10   0   33.74   61.87   14.17 o
       272    2   2   5   5   0   33.74   61.87   14.17 o
       272    1   2  -5   5   0   33.74   61.87   14.17 o
       273    1  -3  -6   5   0    4.44   38.93   11.74 o
       274    1  -2  -6   5   0    5.58    6.69   13.02 <
       275    1  -1  -6   5   0   69.69   61.16   10.47 o
       276    1   1  -6   5   0   77.78   45.52   14.56 o
       277    1   2  -6   5   0    5.54   10.30   12.94 <
       278    3  -2  -3  -3   0  171.85  161.76   11.19 o
       278    2  -2   3  -3   0  171.85  161.76   11.19 o
       278    1  -2   0   6   0  171.85  161.76   11.19 o
       279    3  -1  -3  -3   0    1.79   27.53    7.06 o
       279    2  -1   3  -3   0    1.79   27.53    7.06 o
       279    1  -1   0   6   0    1.79   27.53    7.06 o
       280    3   0  -3  -3   0  786.34  779.46   14.57 o
       280    2   0   3  -3   0  786.34  779.46   14.57 o
       280    1   0   0   6   0  786.34  779.46   14.57 o
       281    3   1  -3  -3   0    1.79  -16.45   10.08 <
       281    2   1   3  -3   0    1.79  -16.45   10.08 <
       281    1   1   0   6   0    1.79  -16.45   10.08 <
       282    3   2  -3  -3   0  185.52  207.09   11.30 o
       282    2   2   3  -3   0  185.52  207.09   11.30 o
       282    1   2   0   6   0  185.52  207.09   11.30 o
       283    1  -2   1   6   0   50.93   47.33    9.92 o
       284    1  -2  -1   6   0   50.93   48.71   10.08 o
       285    1  -1   1   6   0   39.06   45.10    7.43 o
       286    1  -1  -1   6   0   39.05   46.04    7.43 o
       287    1   1   1   6   0   48.03   56.45   10.36 o
       288    1   1  -1   6   0   48.03   85.62   10.53 o
       289    1   2   1   6   0   50.51   51.05    9.40 o
       290    1   2  -1   6   0   50.51   41.46    9.60 o
       291    3  -2  -4   0   0  218.76  211.21   13.75 o
       291    2  -2   2  -6   0  218.76  211.21   13.75 o
       291    1  -2   2   6   0  218.76  211.21   13.75 o
       292    3  -2  -2  -6   0  218.96  250.99   14.59 o
       292    2  -2   4   0   0  218.96  250.99   14.59 o
       292    1  -2  -2   6   0  218.96  250.99   14.59 o
       293    3  -1  -4   0   0    2.13   -8.81    8.39 <
       293    2  -1   2  -6   0    2.13   -8.81    8.39 <
       293    1  -1   2   6   0    2.13   -8.81    8.39 <
       294    3  -1  -2  -6   0    2.11   10.61    8.48 <
       294    2  -1   4   0   0    2.11   10.61    8.48 <
       294    1  -1  -2   6   0    2.11   10.61    8.48 <
       295    3   0  -4   0   0  663.78  660.02   15.78 o
       295    2   0   2  -6   0  663.78  660.02   15.78 o
       295    1   0   2   6   0  663.78  660.02   15.78 o
       296    3   0  -2  -6   0  648.97  672.71   15.57 o
       296    2   0   4   0   0  648.97  672.71   15.57 o
       296    1   0  -2   6   0  648.97  672.71   15.57 o
       297    3   1  -4   0   0    2.13    8.44   11.70 <
       297    2   1   2  -6   0    2.13    8.44   11.70 <
       297    1   1   2   6   0    2.13    8.44   11.70 <
       298    3   1  -2  -6   0    2.11    9.93   11.74 <
       298    2   1   4   0   0    2.11    9.93   11.74 <
       298    1   1  -2   6   0    2.11    9.93   11.74 <
       299    3   2  -4   0   0  219.05  248.73   13.82 o
       299    2   2   2  -6   0  219.05  248.73   13.82 o
       299    1   2   2   6   0  219.05  248.73   13.82 o
       300    3   2  -2  -6   0  219.25  229.44   13.86 o
       300    2   2   4   0   0  219.25  229.44   13.86 o
       300    1   2  -2   6   0  219.25  229.44   13.86 o
       301    1  -2  -3   6   0   43.85   59.85   13.40 o
       302    1  -1  -3   6   0   35.16   80.97   10.05 o
       303    1   1  -3   6   0   43.24   20.94   13.68 <
       304    1   2   3   6   0   43.49   26.93   12.59 <
       305    1   2  -3   6   0   43.49   74.08   12.98 o
       306    3  -2  -1  -9   0  263.72  336.14   18.02 o
       306    2  -2   5   3   0  263.72  336.14   18.02 o
       306    1  -2  -4   6   0  263.72  336.14   18.02 o
       307    3  -1  -1  -9   0    2.66   15.37   10.37 <
       307    2  -1   5   3   0    2.66   15.37   10.37 <
       307    1  -1  -4   6   0    2.66   15.37   10.37 <
       308    3   0  -1  -9   0  368.20  360.52   13.69 o
       308    2   0   5   3   0  368.20  360.52   13.69 o
       308    1   0  -4   6   0  368.20  360.52   13.69 o
       309    3   1  -1  -9   0    2.67   31.77   14.58 <
       309    2   1   5   3   0    2.67   31.77   14.58 <
       309    1   1  -4   6   0    2.67   31.77   14.58 <
       310    3   2  -1  -9   0  234.12  238.32   16.52 o
       310    2   2   5   3   0  234.12  238.32   16.52 o
       310    1   2  -4   6   0  234.12  238.32   16.52 o
       311    1  -3  -5   6   0   20.43   23.66   12.73 <
       312    1  -2  -5   6   0   32.51   34.62   14.25 <
       313    1  -1  -5   6   0   28.50   12.40   10.48 <
       314    1   1  -5   6   0   35.03  -23.98   14.61 <
       315    1   2  -5   6   0   32.24   58.22   13.92 o
       316    3  -2   0 -12   0  211.32  200.57   15.58 o
       316    2  -2   6   6   0  211.32  200.57   15.58 o
       316    1  -2  -6   6   0  211.32  200.57   15.58 o
       317    3  -1  -6   6   0    2.74  -24.05   13.34 <
       317    2  -1   0 -12   0    2.74  -24.05   13.34 <
       317    1  -1   6   6   0    2.74  -24.05   13.34 <
       318    3  -1   0 -12   0    2.72   23.06    9.78 <
       318    2  -1   6   6   0    2.72   23.06    9.78 <
       318    1  -1  -6   6   0    2.72   23.06    9.78 <
       319    3   0  -6   6   0  143.81  145.60   15.70 o
       319    2   0   0 -12   0  143.81  145.60   15.70 o
       319    1   0   6   6   0  143.81  145.60   15.70 o
       320    3   0   0 -12   0  144.19  153.15   11.18 o
       320    2   0   6   6   0  144.19  153.15   11.18 o
       320    1   0  -6   6   0  144.19  153.15   11.18 o
       321    3   1  -6   6   0    2.75  -12.85   13.28 <
       321    2   1   0 -12   0    2.75  -12.85   13.28 <
       321    1   1   6   6   0    2.75  -12.85   13.28 <
       322    3   1   0 -12   0    2.72    8.82   13.26 <
       322    2   1   6   6   0    2.72    8.82   13.26 <
       322    1   1  -6   6   0    2.72    8.82   13.26 <
       323    3   2  -6   6   0  191.51  157.82   13.91 o
       323    2   2   0 -12   0  191.51  157.82   13.91 o
       323    1   2   6   6   0  191.51  157.82   13.91 o
       324    3   2   0 -12   0  191.47  180.16   14.70 o
       324    2   2   6   6   0  191.47  180.16   14.70 o
       324    1   2  -6   6   0  191.47  180.16   14.70 o
       325    1  -2   0   7   0   15.97   28.41   11.61 <
       326    1  -1   0   7   0    6.41   15.67    8.75 <
       327    1   1   0   7   0   10.37  -11.03   11.76 <
       328    1   2   0   7   0   15.81   31.57   11.30 <
       329    3  -2  -4  -2   0  126.88  135.54   13.22 o
       329    2  -2   3  -5   0  126.88  135.54   13.22 o
       329    1  -2   1   7   0  126.88  135.54   13.22 o
       330    3  -2  -3  -5   0  127.50  133.56   13.23 o
       330    2  -2   4  -2   0  127.50  133.56   13.23 o
       330    1  -2  -1   7   0  127.50  133.56   13.23 o
       331    3  -1  -4  -2   0  297.60  277.90   11.28 o
       331    2  -1   3  -5   0  297.60  277.90   11.28 o
       331    1  -1   1   7   0  297.60  277.90   11.28 o
       332    3  -1  -3  -5   0  297.57  330.82   11.75 o
       332    2  -1   4  -2   0  297.57  330.82   11.75 o
       332    1  -1  -1   7   0  297.57  330.82   11.75 o
       333    3   0  -4  -2   0  127.99  111.07    9.60 o
       333    2   0   3  -5   0  127.99  111.07    9.60 o
       333    1   0   1   7   0  127.99  111.07    9.60 o
       334    3   0  -3  -5   0  127.83  103.27    9.67 o
       334    2   0   4  -2   0  127.83  103.27    9.67 o
       334    1   0  -1   7   0  127.83  103.27    9.67 o
       335    3   1  -4  -2   0  297.70  291.62   15.64 o
       335    2   1   3  -5   0  297.70  291.62   15.64 o
       335    1   1   1   7   0  297.70  291.62   15.64 o
       336    3   1  -3  -5   0  297.68  316.35   16.19 o
       336    2   1   4  -2   0  297.68  316.35   16.19 o
       336    1   1  -1   7   0  297.68  316.35   16.19 o
       337    3   2  -4  -2   0  116.07  122.50   12.53 o
       337    2   2   3  -5   0  116.07  122.50   12.53 o
       337    1   2   1   7   0  116.07  122.50   12.53 o
       338    3   2  -3  -5   0  116.72  137.02   12.80 o
       338    2   2   4  -2   0  116.72  137.02   12.80 o
       338    1   2  -1   7   0  116.72  137.02   12.80 o
       339    1  -2   2   7   0   14.82   29.29   12.85 <
       340    1  -2  -2   7   0   14.82   34.15   12.89 <
       341    1  -1   2   7   0    6.23    0.16    9.29 <
       342    1  -1  -2   7   0    6.23   26.12    9.45 <
       343    1   1   2   7   0   10.03   43.77   13.28 o
       344    1   1  -2   7   0   10.03   16.84   13.14 <
       345    1   2   2   7   0   14.67   20.71   12.10 <
       346    1   2  -2   7   0   14.67   13.39   12.20 <
       347    3  -3  -2  -8   0   63.85  112.81   13.71 o
       347    2  -3   5   1   0   63.85  112.81   13.71 o
       347    1  -3  -3   7   0   63.85  112.81   13.71 o
       348    3  -2  -2  -8   0  111.81   89.37   14.34 o
       348    2  -2   5   1   0  111.81   89.37   14.34 o
       348    1  -2  -3   7   0  111.81   89.37   14.34 o
       349    3  -1  -5   1   0  245.15  255.95   17.47 o
       349    2  -1   2  -8   0  245.15  255.95   17.47 o
       349    1  -1   3   7   0  245.15  255.95   17.47 o
       350    3  -1  -2  -8   0  245.14  299.88   12.71 o
       350    2  -1   5   1   0  245.14  299.88   12.71 o
       350    1  -1  -3   7   0  245.14  299.88   12.71 o
       351    3   0  -5   1   0  164.85  119.38   15.80 o
       351    2   0   2  -8   0  164.85  119.38   15.80 o
       351    1   0   3   7   0  164.85  119.38   15.80 o
       352    3   0  -2  -8   0  164.46  140.71   11.32 o
       352    2   0   5   1   0  164.46  140.71   11.32 o
       352    1   0  -3   7   0  164.46  140.71   11.32 o
       353    3   1  -5   1   0  245.20  260.91   17.03 o
       353    2   1   2  -8   0  245.20  260.91   17.03 o
       353    1   1   3   7   0  245.20  260.91   17.03 o
       354    3   1  -2  -8   0  245.18  275.73   17.46 o
       354    2   1   5   1   0  245.18  275.73   17.46 o
       354    1   1  -3   7   0  245.18  275.73   17.46 o
       355    3   2  -5   1   0  110.37  118.14   14.13 o
       355    2   2   2  -8   0  110.37  118.14   14.13 o
       355    1   2   3   7   0  110.37  118.14   14.13 o
       356    3   2  -2  -8   0  111.53  151.93   14.73 o
       356    2   2   5   1   0  111.53  151.93   14.73 o
       356    1   2  -3   7   0  111.53  151.93   14.73 o
       357    1  -3  -4   7   0   86.26  107.80   13.95 o
       358    1  -2  -4   7   0   11.84  -29.48   13.58 <
       359    1  -1   4   7   0    5.71   14.21   15.35 <
       360    1  -1  -4   7   0    5.71   15.84   10.52 <
       361    1   1   4   7   0    9.04   35.35   14.49 <
       362    1   1  -4   7   0    9.04   14.79   14.73 <
       363    1   2   4   7   0   11.72  -14.83   13.02 <
       364    1   2  -4   7   0   11.72   32.99   13.65 <
       365    3  -3  -1 -11   0   43.48   60.78   12.97 o
       365    2  -3   6   4   0   43.48   60.78   12.97 o
       365    1  -3  -5   7   0   43.48   60.78   12.97 o
       366    3  -2  -1 -11   0   48.15   46.11   14.02 o
       366    2  -2   6   4   0   48.15   46.11   14.02 o
       366    1  -2  -5   7   0   48.15   46.11   14.02 o
       367    3  -1  -6   4   0  166.80  150.47   16.56 o
       367    2  -1   1 -11   0  166.80  150.47   16.56 o
       367    1  -1   5   7   0  166.80  150.47   16.56 o
       368    3  -1  -1 -11   0  166.83  195.22   11.88 o
       368    2  -1   6   4   0  166.83  195.22   11.88 o
       368    1  -1  -5   7   0  166.83  195.22   11.88 o
       369    3   0  -6   4   0  140.73  129.54   16.32 o
       369    2   0   1 -11   0  140.73  129.54   16.32 o
       369    1   0   5   7   0  140.73  129.54   16.32 o
       370    3   0  -1 -11   0  140.31  125.43   11.53 o
       370    2   0   6   4   0  140.31  125.43   11.53 o
       370    1   0  -5   7   0  140.31  125.43   11.53 o
       371    3   1  -6   4   0  166.77  165.56   16.11 o
       371    2   1   1 -11   0  166.77  165.56   16.11 o
       371    1   1   5   7   0  166.77  165.56   16.11 o
       372    3   1  -1 -11   0  166.81  169.26   16.33 o
       372    2   1   6   4   0  166.81  169.26   16.33 o
       372    1   1  -5   7   0  166.81  169.26   16.33 o
       373    3   2  -6   4   0   42.37   37.63   13.24 <
       373    2   2   1 -11   0   42.37   37.63   13.24 <
       373    1   2   5   7   0   42.37   37.63   13.24 <
       374    3   2  -1 -11   0   43.01   56.63   13.60 o
       374    2   2   6   4   0   43.01   56.63   13.60 o
       374    1   2  -5   7   0   43.01   56.63   13.60 o
       375    3  -2  -4  -4   0  108.03  116.43   14.12 o
       375    2  -2   4  -4   0  108.03  116.43   14.12 o
       375    1  -2   0   8   0  108.03  116.43   14.12 o
       376    3  -1  -4  -4   0  269.44  250.26   11.80 o
       376    2  -1   4  -4   0  269.44  250.26   11.80 o
       376    1  -1   0   8   0  269.44  250.26   11.80 o
       377    3   0  -4  -4   0  112.11  105.66   10.44 o
       377    2   0   4  -4   0  112.11  105.66   10.44 o
       377    1   0   0   8   0  112.11  105.66   10.44 o
       378    3   1  -4  -4   0  269.39  295.26   16.86 o
       378    2   1   4  -4   0  269.39  295.26   16.86 o
       378    1   1   0   8   0  269.39  295.26   16.86 o
       379    3   2  -4  -4   0  100.90  105.46   13.36 o
       379    2   2   4  -4   0  100.90  105.46   13.36 o
       379    1   2   0   8   0  100.90  105.46   13.36 o
       380    1  -3  -1   8   0   18.74   31.25   12.21 <
       381    1  -2   1   8   0    6.12   20.82   13.03 <
       382    1  -2  -1   8   0    6.12   15.24   13.09 <
       383    1  -1   1   8   0   55.07   60.72   10.20 o
       384    1  -1  -1   8   0   55.07   84.70   10.30 o
       385    1   1   1   8   0   63.93   91.57   14.41 o
       386    1   1  -1   8   0   63.93   84.04   14.34 o
       387    1   2   1   8   0    6.05   19.23   12.40 <
       388    1   2  -1   8   0    6.05   21.36   12.54 <
       389    3  -3  -3  -7   0   64.30   62.90   13.09 o
       389    2  -3   5  -1   0   64.30   62.90   13.09 o
       389    1  -3  -2   8   0   64.30   62.90   13.09 o
       390    3  -2  -5  -1   0  110.07  113.34   15.02 o
       390    2  -2   3  -7   0  110.07  113.34   15.02 o
       390    1  -2   2   8   0  110.07  113.34   15.02 o
       391    3  -2  -3  -7   0  111.20   88.71   14.34 o
       391    2  -2   5  -1   0  111.20   88.71   14.34 o
       391    1  -2  -2   8   0  111.20   88.71   14.34 o
       392    3  -1  -5  -1   0  246.48  250.50   12.26 o
       392    2  -1   3  -7   0  246.48  250.50   12.26 o
       392    1  -1   2   8   0  246.48  250.50   12.26 o
       393    3  -1  -3  -7   0  246.43  251.52   12.30 o
       393    2  -1   5  -1   0  246.43  251.52   12.30 o
       393    1  -1  -2   8   0  246.43  251.52   12.30 o
       394    3   0  -5  -1   0  163.59  155.78   11.29 o
       394    2   0   3  -7   0  163.59  155.78   11.29 o
       394    1   0   2   8   0  163.59  155.78   11.29 o
       395    3   0  -3  -7   0  163.11  183.80   11.62 o
       395    2   0   5  -1   0  163.11  183.80   11.62 o
       395    1   0  -2   8   0  163.11  183.80   11.62 o
       396    3   1  -5  -1   0  246.38  236.44   16.67 o
       396    2   1   3  -7   0  246.38  236.44   16.67 o
       396    1   1   2   8   0  246.38  236.44   16.67 o
       397    3   1  -3  -7   0  246.33  274.85   17.19 o
       397    2   1   5  -1   0  246.33  274.85   17.19 o
       397    1   1  -2   8   0  246.33  274.85   17.19 o
       398    3   2  -5  -1   0  110.29   72.54   13.75 o
       398    2   2   3  -7   0  110.29   72.54   13.75 o
       398    1   2   2   8   0  110.29   72.54   13.75 o
       399    3   2  -3  -7   0  111.34  147.90   14.46 o
       399    2   2   5  -1   0  111.34  147.90   14.46 o
       399    1   2  -2   8   0  111.34  147.90   14.46 o
       400    1  -3  -3   8   0   15.69   15.07   12.76 <
       401    1  -2  -3   8   0    5.27   50.60   14.39 o
       402    1  -1   3   8   0   48.56   55.60   15.61 o
       403    1  -1  -3   8   0   48.56   44.33   10.77 o
       404    1   1   3   8   0   56.46   33.57   14.84 <
       405    1   1  -3   8   0   56.46   78.98   15.26 o
       406    1   2   3   8   0    5.21   14.56   13.36 <
       407    1   2  -3   8   0    5.21   66.65   13.77 o
       408    3  -3  -2 -10   0   49.32   74.34   13.40 o
       408    2  -3   6   2   0   49.32   74.34   13.40 o
       408    1  -3  -4   8   0   49.32   74.34   13.40 o
       409    3  -2  -2 -10   0   68.04   61.01   14.52 o
       409    2  -2   6   2   0   68.04   61.01   14.52 o
       409    1  -2  -4   8   0   68.04   61.01   14.52 o
       410    3  -1  -6   2   0  188.68  184.50   16.86 o
       410    2  -1   2 -10   0  188.68  184.50   16.86 o
       410    1  -1   4   8   0  188.68  184.50   16.86 o
       411    3  -1  -2 -10   0  188.81  193.41   12.11 o
       411    2  -1   6   2   0  188.81  193.41   12.11 o
       411    1  -1  -4   8   0  188.81  193.41   12.11 o
       412    3   0  -6   2   0  176.38  134.98   16.63 o
       412    2   0   2 -10   0  176.38  134.98   16.63 o
       412    1   0   4   8   0  176.38  134.98   16.63 o
       413    3   0  -2 -10   0  175.80  163.98   11.92 o
       413    2   0   6   2   0  175.80  163.98   11.92 o
       413    1   0  -4   8   0  175.80  163.98   11.92 o
       414    3   1  -6   2   0  188.48  186.14   16.44 o
       414    2   1   2 -10   0  188.48  186.14   16.44 o
       414    1   1   4   8   0  188.48  186.14   16.44 o
       415    3   1  -2 -10   0  188.61  221.51   17.06 o
       415    2   1   6   2   0  188.61  221.51   17.06 o
       415    1   1  -4   8   0  188.61  221.51   17.06 o
       416    3   2  -6   2   0   72.31   60.29   13.72 o
       416    2   2   2 -10   0   72.31   60.29   13.72 o
       416    1   2   4   8   0   72.31   60.29   13.72 o
       417    3   2  -2 -10   0   73.36  118.69   14.63 o
       417    2   2   6   2   0   73.36  118.69   14.63 o
       417    1   2  -4   8   0   73.36  118.69   14.63 o
       418    1  -2  -5   8   0    3.90   -6.49   13.05 <
       419    1  -1   5   8   0   37.79   41.05   14.28 <
       420    1  -1  -5   8   0   37.79   50.86   10.11 o
       421    1   1   5   8   0   44.06   11.02   13.73 <
       422    1   1  -5   8   0   44.06   22.68   13.98 <
       423    1   2   5   8   0    3.86   28.62   12.25 <
       424    1   2  -5   8   0    3.86   29.66   12.57 <
       425    1  -3   0   9   0    7.23   22.74   12.74 <
       426    1  -2   0   9   0   33.66   56.44   14.16 o
       427    1  -1   0   9   0    4.75   19.86   10.31 <
       428    1   1   0   9   0    6.74   -4.03   14.10 <
       429    1   2   0   9   0   33.25  -18.95   12.78 <
       430    3  -3  -5  -3   0    0.72  -20.58   12.38 <
       430    2  -3   4  -6   0    0.72  -20.58   12.38 <
       430    1  -3   1   9   0    0.72  -20.58   12.38 <
       431    3  -3  -4  -6   0    0.72   16.14   12.55 <
       431    2  -3   5  -3   0    0.72   16.14   12.55 <
       431    1  -3  -1   9   0    0.72   16.14   12.55 <
       432    3  -2  -5  -3   0  237.46  240.46   16.54 o
       432    2  -2   4  -6   0  237.46  240.46   16.54 o
       432    1  -2   1   9   0  237.46  240.46   16.54 o
       433    3  -2  -4  -6   0  237.51  261.99   16.99 o
       433    2  -2   5  -3   0  237.51  261.99   16.99 o
       433    1  -2  -1   9   0  237.51  261.99   16.99 o
       434    3  -1  -5  -3   0    2.76   18.40   10.38 <
       434    2  -1   4  -6   0    2.76   18.40   10.38 <
       434    1  -1   1   9   0    2.76   18.40   10.38 <
       435    3  -1  -4  -6   0    2.75   31.43   10.30 o
       435    2  -1   5  -3   0    2.75   31.43   10.30 o
       435    1  -1  -1   9   0    2.75   31.43   10.30 o
       436    3   0  -5  -3   0  365.53  336.80   13.60 o
       436    2   0   4  -6   0  365.53  336.80   13.60 o
       436    1   0   1   9   0  365.53  336.80   13.60 o
       437    3   0  -4  -6   0  363.58  327.77   13.35 o
       437    2   0   5  -3   0  363.58  327.77   13.35 o
       437    1   0  -1   9   0  363.58  327.77   13.35 o
       438    3   1  -5  -3   0    2.75   -8.04   14.02 <
       438    2   1   4  -6   0    2.75   -8.04   14.02 <
       438    1   1   1   9   0    2.75   -8.04   14.02 <
       439    3   1  -4  -6   0    2.74   38.69   14.76 <
       439    2   1   5  -3   0    2.74   38.69   14.76 <
       439    1   1  -1   9   0    2.74   38.69   14.76 <
       440    3   2  -5  -3   0  269.27  311.25   16.82 o
       440    2   2   4  -6   0  269.27  311.25   16.82 o
       440    1   2   1   9   0  269.27  311.25   16.82 o
       441    3   2  -4  -6   0  269.48  251.62   16.20 o
       441    2   2   5  -3   0  269.48  251.62   16.20 o
       441    1   2  -1   9   0  269.48  251.62   16.20 o
       442    1  -3  -2   9   0    6.80   17.10   12.73 <
       443    1  -2   2   9   0   31.24   53.41   14.22 o
       444    1  -2  -2   9   0   31.24   53.77   14.50 o
       445    1  -1   2   9   0    4.52   47.27   10.59 o
       446    1  -1  -2   9   0    4.52   42.96   10.65 o
       447    1   1   2   9   0    6.41   19.03   14.58 <
       448    1   1  -2   9   0    6.41  -24.39   14.28 <
       449    1   2   2   9   0   30.85   29.36   13.25 <
       450    1   2  -2   9   0   30.85   33.17   13.61 <
       451    3  -3  -3  -9   0    0.74   -0.03   12.61 <
       451    2  -3   6   0   0    0.74   -0.03   12.61 <
       451    1  -3  -3   9   0    0.74   -0.03   12.61 <
       452    3  -2  -3  -9   0  258.10  300.63   17.94 o
       452    2  -2   6   0   0  258.10  300.63   17.94 o
       452    1  -2  -3   9   0  258.10  300.63   17.94 o
       453    3  -1  -6   0   0    2.85   19.77   15.07 <
       453    2  -1   3  -9   0    2.85   19.77   15.07 <
       453    1  -1   3   9   0    2.85   19.77   15.07 <
       454    3  -1  -3  -9   0    2.82    4.74   10.40 <
       454    2  -1   6   0   0    2.82    4.74   10.40 <
       454    1  -1  -3   9   0    2.82    4.74   10.40 <
       455    3   0  -6   0   0  337.05  234.70   17.96 o
       455    2   0   3  -9   0  337.05  234.70   17.96 o
       455    1   0   3   9   0  337.05  234.70   17.96 o
       456    3   0  -3  -9   0  334.50  316.40   13.36 o
       456    2   0   6   0   0  334.50  316.40   13.36 o
       456    1   0  -3   9   0  334.50  316.40   13.36 o
       457    3   1  -6   0   0    2.85    3.22   14.34 <
       457    2   1   3  -9   0    2.85    3.22   14.34 <
       457    1   1   3   9   0    2.85    3.22   14.34 <
       458    3   1  -3  -9   0    2.82   18.72   14.59 <
       458    2   1   6   0   0    2.82   18.72   14.59 <
       458    1   1  -3   9   0    2.82   18.72   14.59 <
       459    3   2  -6   0   0  259.87  267.51   16.19 o
       459    2   2   3  -9   0  259.87  267.51   16.19 o
       459    1   2   3   9   0  259.87  267.51   16.19 o
       460    3   2  -3  -9   0  260.14  169.57   15.47 o
       460    2   2   6   0   0  260.14  169.57   15.47 o
       460    1   2  -3   9   0  260.14  169.57   15.47 o
       461    1  -3  -4   9   0    5.66    9.69   12.27 <
       462    1  -2  -4   9   0   24.95    5.29   13.36 <
       463    1  -1   4   9   0    3.90   33.11   14.56 <
       464    1  -1  -4   9   0    3.90   20.06   10.23 <
       465    1   1   4   9   0    5.51   20.06   14.03 <
       466    1   1  -4   9   0    5.51   32.40   14.07 <
       467    1   2   4   9   0   24.64   37.74   12.86 <
       468    1   2  -4   9   0   24.64   20.12   13.06 <
       469    3  -3  -5  -5   0   53.51   45.79   13.19 o
       469    2  -3   5  -5   0   53.51   45.79   13.19 o
       469    1  -3   0  10   0   53.51   45.79   13.19 o
       470    3  -2  -5  -5   0   32.16   69.28   14.72 o
       470    2  -2   5  -5   0   32.16   69.28   14.72 o
       470    1  -2   0  10   0   32.16   69.28   14.72 o
       471    3  -1  -5  -5   0  205.70  233.04   12.45 o
       471    2  -1   5  -5   0  205.70  233.04   12.45 o
       471    1  -1   0  10   0  205.70  233.04   12.45 o
       472    3   0  -5  -5   0  160.79  175.28   11.82 o
       472    2   0   5  -5   0  160.79  175.28   11.82 o
       472    1   0   0  10   0  160.79  175.28   11.82 o
       473    3   1  -5  -5   0  205.89  194.00   16.70 o
       473    2   1   5  -5   0  205.89  194.00   16.70 o
       473    1   1   0  10   0  205.89  194.00   16.70 o
       474    3   2  -5  -5   0   31.77   46.93   13.52 o
       474    2   2   5  -5   0   31.77   46.93   13.52 o
       474    1   2   0  10   0   31.77   46.93   13.52 o
       475    1  -3   1  10   0   33.58   31.07   12.62 <
       476    1  -3  -1  10   0   33.58   50.09   13.34 o
       477    1  -2   1  10   0   10.91   14.78   14.11 <
       478    1  -2  -1  10   0   10.91   36.38   14.23 <
       479    1  -1   1  10   0    1.67   36.08   10.38 o
       480    1  -1  -1  10   0    1.67    5.00   10.36 <
       481    1   1   1  10   0    1.21   35.70   14.37 <
       482    1   1  -1  10   0    1.21   15.64   14.29 <
       483    1   2   1  10   0   10.76  -24.56   12.94 <
       484    1   2  -1  10   0   10.76  -16.19   13.18 <
       485    3  -3  -4  -8   0   48.58   57.96   13.07 o
       485    2  -3   6  -2   0   48.58   57.96   13.07 o
       485    1  -3  -2  10   0   48.58   57.96   13.07 o
       486    3  -2  -6  -2   0   72.22   83.76   14.77 o
       486    2  -2   4  -8   0   72.22   83.76   14.77 o
       486    1  -2   2  10   0   72.22   83.76   14.77 o
       487    3  -2  -4  -8   0   73.26   58.50   14.48 o
       487    2  -2   6  -2   0   73.26   58.50   14.48 o
       487    1  -2  -2  10   0   73.26   58.50   14.48 o
       488    3  -1  -6  -2   0  186.60  186.16   12.01 o
       488    2  -1   4  -8   0  186.60  186.16   12.01 o
       488    1  -1   2  10   0  186.60  186.16   12.01 o
       489    3  -1  -4  -8   0  186.63  209.64   12.22 o
       489    2  -1   6  -2   0  186.63  209.64   12.22 o
       489    1  -1  -2  10   0  186.63  209.64   12.22 o
       490    3   0  -6  -2   0  180.76  145.50   11.59 o
       490    2   0   4  -8   0  180.76  145.50   11.59 o
       490    1   0   2  10   0  180.76  145.50   11.59 o
       491    3   0  -4  -8   0  180.49  193.94   12.01 o
       491    2   0   6  -2   0  180.49  193.94   12.01 o
       491    1   0  -2  10   0  180.49  193.94   12.01 o
       492    3   1  -6  -2   0  186.75  216.47   16.50 o
       492    2   1   4  -8   0  186.75  216.47   16.50 o
       492    1   1   2  10   0  186.75  216.47   16.50 o
       493    3   1  -4  -8   0  186.78  172.94   16.17 o
       493    2   1   6  -2   0  186.78  172.94   16.17 o
       493    1   1  -2  10   0  186.78  172.94   16.17 o
       494    3   2  -6  -2   0   67.13   85.82   13.67 o
       494    2   2   4  -8   0   67.13   85.82   13.67 o
       494    1   2   2  10   0   67.13   85.82   13.67 o
       495    3   2  -4  -8   0   68.14   66.45   13.74 o
       495    2   2   6  -2   0   68.14   66.45   13.74 o
       495    1   2  -2  10   0   68.14   66.45   13.74 o
       496    1  -3  -3  10   0   29.06   22.73   12.52 <
       497    1  -2  -3  10   0    9.40    2.86   13.42 <
       498    1  -1   3  10   0    1.39   14.16   14.35 <
       499    1  -1  -3  10   0    1.39    5.29   10.20 <
       500    1   1   3  10   0    0.99    3.24   13.69 <
       501    1   1  -3  10   0    0.99   26.78   14.08 <
       502    1   2   3  10   0    9.27   -6.12   12.27 <
       503    1   2  -3  10   0    9.27    5.42   12.77 <
       504    3  -1  -7   1   0  139.46  124.01   15.12 o
       504    2  -1   3 -11   0  139.46  124.01   15.12 o
       504    1  -1   4  10   0  139.46  124.01   15.12 o
       505    3  -1  -3 -11   0  139.54  131.34   10.68 o
       505    2  -1   7   1   0  139.54  131.34   10.68 o
       505    1  -1  -4  10   0  139.54  131.34   10.68 o
       506    3   0  -7   1   0  154.13  166.99   15.64 o
       506    2   0   3 -11   0  154.13  166.99   15.64 o
       506    1   0   4  10   0  154.13  166.99   15.64 o
       507    3   0  -3 -11   0  153.81  125.06   10.74 o
       507    2   0   7   1   0  153.81  125.06   10.74 o
       507    1   0  -4  10   0  153.81  125.06   10.74 o
       508    3   1  -7   1   0  139.51   87.50   14.20 o
       508    2   1   3 -11   0  139.51   87.50   14.20 o
       508    1   1   4  10   0  139.51   87.50   14.20 o
       509    3   1  -3 -11   0  139.59  124.44   14.74 o
       509    2   1   7   1   0  139.59  124.44   14.74 o
       509    1   1  -4  10   0  139.59  124.44   14.74 o
       510    1  -3   0  11   0   33.99   31.28   12.70 <
       511    1  -2   0  11   0    2.92  -10.60   13.41 <
       512    1  -1   0  11   0    4.81   17.56   10.33 <
       513    1   1   0  11   0    4.47   25.74   14.31 <
       514    1   2   0  11   0    2.88   38.64   12.75 o
       515    3  -3  -6  -4   0   43.52   48.68   12.60 o
       515    2  -3   5  -7   0   43.52   48.68   12.60 o
       515    1  -3   1  11   0   43.52   48.68   12.60 o
       516    3  -3  -5  -7   0   43.56   71.06   12.91 o
       516    2  -3   6  -4   0   43.56   71.06   12.91 o
       516    1  -3  -1  11   0   43.56   71.06   12.91 o
       517    3  -2  -6  -4   0   42.31   45.16   14.21 o
       517    2  -2   5  -7   0   42.31   45.16   14.21 o
       517    1  -2   1  11   0   42.31   45.16   14.21 o
       518    3  -2  -5  -7   0   42.95   37.81   14.05 <
       518    2  -2   6  -4   0   42.95   37.81   14.05 <
       518    1  -2  -1  11   0   42.95   37.81   14.05 <
       519    3  -1  -6  -4   0  167.05  145.12   11.55 o
       519    2  -1   5  -7   0  167.05  145.12   11.55 o
       519    1  -1   1  11   0  167.05  145.12   11.55 o
       520    3  -1  -5  -7   0  167.10  176.36   11.59 o
       520    2  -1   6  -4   0  167.10  176.36   11.59 o
       520    1  -1  -1  11   0  167.10  176.36   11.59 o
       521    3   0  -6  -4   0  140.22  111.89   11.31 o
       521    2   0   5  -7   0  140.22  111.89   11.31 o
       521    1   0   1  11   0  140.22  111.89   11.31 o
       522    3   0  -5  -7   0  139.75  144.97   11.55 o
       522    2   0   6  -4   0  139.75  144.97   11.55 o
       522    1   0  -1  11   0  139.75  144.97   11.55 o
       523    3   1  -6  -4   0  167.02  172.57   15.88 o
       523    2   1   5  -7   0  167.02  172.57   15.88 o
       523    1   1   1  11   0  167.02  172.57   15.88 o
       524    3   1  -5  -7   0  167.07  142.34   15.77 o
       524    2   1   6  -4   0  167.07  142.34   15.77 o
       524    1   1  -1  11   0  167.07  142.34   15.77 o
       525    3   2  -6  -4   0   47.98   19.00   12.87 <
       525    2   2   5  -7   0   47.98   19.00   12.87 <
       525    1   2   1  11   0   47.98   19.00   12.87 <
       526    3   2  -5  -7   0   48.51   66.15   13.34 o
       526    2   2   6  -4   0   48.51   66.15   13.34 o
       526    1   2  -1  11   0   48.51   66.15   13.34 o
       527    1  -3  -2  11   0   31.56   32.57   12.20 <
       528    1  -2  -2  11   0    2.71   40.53   13.67 <
       529    1  -1   2  11   0    4.45   12.84   14.38 <
       530    1  -1  -2  11   0    4.45    6.47   10.18 <
       531    1   1   2  11   0    4.13  -13.28   13.60 <
       532    1   1  -2  11   0    4.13   12.39   13.88 <
       533    1   2   2  11   0    2.67   -3.82   12.13 <
       534    1   2  -2  11   0    2.67    4.85   12.27 <
       535    3  -1  -7  -1   0  140.47   86.81   14.57 o
       535    2  -1   4 -10   0  140.47   86.81   14.57 o
       535    1  -1   3  11   0  140.47   86.81   14.57 o
       536    3  -1  -4 -10   0  140.64  134.71   10.66 o
       536    2  -1   7  -1   0  140.64  134.71   10.66 o
       536    1  -1  -3  11   0  140.64  134.71   10.66 o
       537    3   0  -7  -1   0  150.88  104.86   14.81 o
       537    2   0   4 -10   0  150.88  104.86   14.81 o
       537    1   0   3  11   0  150.88  104.86   14.81 o
       538    3   0  -4 -10   0  150.27  111.68   10.62 o
       538    2   0   7  -1   0  150.27  111.68   10.62 o
       538    1   0  -3  11   0  150.27  111.68   10.62 o
       539    3   1  -7  -1   0  140.37   98.22   14.26 o
       539    2   1   4 -10   0  140.37   98.22   14.26 o
       539    1   1   3  11   0  140.37   98.22   14.26 o
       540    3   1  -4 -10   0  140.54  112.47   14.49 o
       540    2   1   7  -1   0  140.54  112.47   14.49 o
       540    1   1  -3  11   0  140.54  112.47   14.49 o
       541    3  -2  -6  -6   0  192.59  170.49   14.94 o
       541    2  -2   6  -6   0  192.59  170.49   14.94 o
       541    1  -2   0  12   0  192.59  170.49   14.94 o
       542    3  -1  -6  -6   0    2.83   13.66    9.75 <
       542    2  -1   6  -6   0    2.83   13.66    9.75 <
       542    1  -1   0  12   0    2.83   13.66    9.75 <
       543    3   0  -6  -6   0  139.60  113.86   10.72 o
       543    2   0   6  -6   0  139.60  113.86   10.72 o
       543    1   0   0  12   0  139.60  113.86   10.72 o
       544    3   1  -6  -6   0    2.82   20.01   13.01 <
       544    2   1   6  -6   0    2.82   20.01   13.01 <
       544    1   1   0  12   0    2.82   20.01   13.01 <
       545    1  -1   1  12   0    3.47   22.02    9.51 <
       546    1  -1  -1  12   0    3.47  -10.56    9.41 <
       547    1   1   1  12   0    4.71   22.74   13.04 <
       548    1   1  -1  12   0    4.71   -2.63   12.84 <


# For import please use the tool of Jana2020 program:
# "Structure->New->from Jana2020 embedded in CIF"


_Jana_m40_file
;
commands
maxsc  8
end
    4    0    0    1    0
 3.436180 0.000000 0.000000 0.000000 0.000000 0.000000      100000
 0.326853 0.319886                                          00
 0.000000 1.000000 1.000000 0.000000 0.000000               00000
 0.000000 0.000000 0.000000 0.000000 0.000000 0.000000      000000
 0.005027 0.000000 0.000000 0.000000 0.000000 0.000000      000000
As1_1     1  2     1.000000 0.199200 0.250000 0.585700      000  0  0  0
 0.034658 0.006095 0.009204 0.000000 0.000154 0.000000      0000000000
As1_2     1  2     1.000000 0.300800 0.750000 0.085700      000  0  0  0
 0.034658 0.006095 0.009204 0.000000 0.000154 0.000000      0000000000
Cr1_1     2  2  2  1.000000 0.000000 0.250000 0.203400      000  0  0  0
 0.054589 0.004371 0.008745 0.000000-0.007243 0.000000      0000000000
 0.000000 0.000000 0.000000  0                              000
-2.594985 0.553965-1.719398 0.476979 3.112827 0.283019      111111
Cr1_2     2  2  2  1.000000 0.500000 0.750000 0.703400      000  0  0  0
 0.054589 0.004371 0.008745 0.000000-0.007243 0.000000      0000000000
 0.000000 0.000000 0.000000  0                              000
-0.043916-3.150549-0.263563 2.459484 0.131582-1.982626      111111
--------------------------   s.u. block   --------------------------------------
 0.014165 0.000000 0.000000 0.000000 0.000000 0.000000
 0.000000 0.000000
 0.000000 0.000000 0.000000 0.000000 0.000000
 0.000000 0.000000 0.000000 0.000000 0.000000 0.000000
 0.000000 0.000000 0.000000 0.000000 0.000000 0.000000
As1_1              0.000000 0.000000 0.000000 0.000000
 0.000000 0.000000 0.000000 0.000000 0.000000 0.000000
As1_2              0.000000 0.000000 0.000000 0.000000
 0.000000 0.000000 0.000000 0.000000 0.000000 0.000000
Cr1_1              0.000000 0.000000 0.000000 0.000000
 0.000000 0.000000 0.000000 0.000000 0.000000 0.000000
 0.000000 0.000000 0.000000
 0.023460 0.034187 0.035280 0.043075 0.006085 0.063652
Cr1_2              0.000000 0.000000 0.000000 0.000000
 0.000000 0.000000 0.000000 0.000000 0.000000 0.000000
 0.000000 0.000000 0.000000
 0.046713 0.005026 0.054877 0.024595 0.037032 0.030464
--------------------------   Saved points   ------------------------------------
    0
--------------------------   Critical points   ---------------------------------
    0
--------------------------------------------------------------------------------
;


_Jana_m50_file
;
Version Jana2020
title
cell 5.6432 3.5862 6.2038 90 90 90
esdcell 0 0 0 0 0 0
ndim 4 ncomp 1
qi 0 0 0.353
qr 0 0 0
spgroup P21.1'(a0g)0s 4 22
lattice P
symmetry x1 x2 x3 x4 m
symmetry -x1 x2+1/2 -x3 -x4 m
symmetry x1 x2 x3 x4+1/2 -m
symmetry -x1 x2+1/2 -x3 -x4+1/2 -m
unitsnumb 4
atlist As Cr
magnetic 1
atom As atradius 1.21 color 116208087
atom Cr atmag Cr3+ atmagj j0 atradius 1.29 color 158
parentmat
     1.0000     0.0000     0.0000
     0.0000     1.0000     0.0000
     0.0000     0.0000     1.0000
twin 3
     1.0000     0.0000     0.0000
     0.0000    -0.5000    -1.4981
     0.0000     0.5006    -0.5000
     1.0000     0.0000     0.0000
     0.0000    -0.5000     1.4981
     0.0000    -0.5006    -0.5000
roundmethod 1
end
*******************************************************************************
contour
end contour
dist
end dist
fourier
end fourier
refine
  cycles 1000 lsmethod 2 fsquare 0 autkeys 0 wilsonmod 0 damp 0.2 convlim 0.01
  iext 1 itypex 1 idistr 1 radius 0.01
  !restric * 13
  restric As* 13
  restric Cr* 13
  fixed xyz *
  magmfix = 0.001  Cr1_1 Cr1_2
  magmfix * 0.001  Cr1_1 Cr1_2
end refine
mod2d
end mod2d
;

# CIFX: Changed following block name from I

data_I_2
_chemical_formula_sum                    'As1 Cr1'
_symmetry_cell_setting                   monoclinic
_space_group_ssg_name                    'P21.1'(0\b\g)0s'

loop_
 _space_group_symop_magn_ssg_operation.id
 _space_group_symop_magn_ssg_operation.algebraic
 1   x1,x2,x3,x4,+1
 2   x1+1/2,-x2+1/2,-x3+1/2,-x4,+1

loop_
 _space_group_symop.magn_ssg_centering.id
 _space_group_symop.magn_ssg_centering.algebraic
 1   x1,x2,x3,x4,+1
 2   x1,x2,x3,x4+1/2,-1

_cell_length_a                           5.6432
_cell_length_b                           3.5862
_cell_length_c                           6.2038
_cell_angle_alpha                        90
_cell_angle_beta                         90
_cell_angle_gamma                        90
_cell_volume                             125.5503

loop_
 _twin_individual_id
 _twin_individual_mass_fraction_refined
 _twin_individual_twin_matrix_11
 _twin_individual_twin_matrix_12
 _twin_individual_twin_matrix_13
 _twin_individual_twin_matrix_21
 _twin_individual_twin_matrix_22
 _twin_individual_twin_matrix_23
 _twin_individual_twin_matrix_31
 _twin_individual_twin_matrix_32
 _twin_individual_twin_matrix_33
1 0.356906
1 0 0
0 1 0
0 0 1
2 0.392143
1 0 0
0 -0.5 -1.4981
0 0.5006 -0.5
3 0.250951
1 0 0
0 -0.5 1.4981
0 -0.5006 -0.5


_cell_modulation_dimension               1
loop_
 _cell_wave_vector_seq_id
 _cell_wave_vector_x
 _cell_wave_vector_y
 _cell_wave_vector_z
 1  0.000000  0.000000  0.353000
_cell_formula_units_Z                    4

loop_
 _atom_type_symbol
 _atom_type_magn_oxidation_number
 _atom_type_scat_length_neutron
 _atom_type_scat_source
 As .    6.580 International_Tables_Vol_C
 Cr Cr3+    3.635 International_Tables_Vol_C

loop_
 _atom_site_label
 _atom_site_type_symbol
 _atom_site_fract_x
 _atom_site_fract_y
 _atom_site_fract_z
 _atom_site_adp_type
 _atom_site_U_iso_or_equiv
 _atom_site_site_symmetry_multiplicity
 _atom_site_occupancy
 _atom_site_calc_flag
 _atom_site_refinement_flags
 _atom_site_disorder_assembly
 _atom_site_disorder_group
  As1_1 As 0.1992 0.25 0.5857 Uani 0.0186 2 1 d . . .
  As1_2 As -0.1992 -0.25 -0.5857 Uani 0.0186 2 1 d . . .
  Cr1_1 Cr 0 0.25 0.2034 Uani 0.0254 2 1 d . . .
  Cr1_2 Cr 0 -0.25 -0.2034 Uani 0.0254 2 1 d . . .

loop_
 _atom_site_aniso_label
 _atom_site_aniso_type_symbol
 _atom_site_aniso_U_11
 _atom_site_aniso_U_22
 _atom_site_aniso_U_33
 _atom_site_aniso_U_12
 _atom_site_aniso_U_13
 _atom_site_aniso_U_23
 As1_1 As 0.040303 0.006549 0.008969 0 0.009644 0
 As1_2 As 0.040303 0.006549 0.008969 0 0.009644 0
 Cr1_1 Cr 0.061837 0.004484 0.009863 0 -0.010865 0
 Cr1_2 Cr 0.061837 0.004484 0.009863 0 -0.010865 0


loop_
 _atom_site_moment_label
 _atom_site_moment_crystalaxis_x
 _atom_site_moment_crystalaxis_y
 _atom_site_moment_crystalaxis_z
 Cr1_1 0 0 0
 Cr1_2 0 0 0


loop_
 _atom_site_Fourier_wave_vector_seq_id
 _atom_site_Fourier_wave_vector_q1_coeff
    1    1


loop_
 _atom_site_moment_Fourier_atom_site_label
 _atom_site_moment_Fourier_axis
 _atom_site_moment_Fourier_wave_vector_seq_id
 _atom_site_moment_Fourier_param_cos
 _atom_site_moment_Fourier_param_sin
 Cr1_1  x  1     3.106(19)        0.02(4)
 Cr1_1  y  1     0.04(4)          3.130(15)
 Cr1_1  z  1     0.51(11)        -0.34(14)
 Cr1_2  x  1    -0.46(4)         -2.938(18)
 Cr1_2  y  1    -1.55(4)          1.12(5)
 Cr1_2  z  1    -2.70(2)         -0.14(4)

# CIFX: Changed following block name from I

data_I_3
_chemical_formula_sum                    'As1 Cr1'
_symmetry_cell_setting                   triclinic
_space_group_ssg_name                    'P1.1'(\a\b\g)0s'

loop_
 _space_group_symop_magn_ssg_operation.id
 _space_group_symop_magn_ssg_operation.algebraic
 1   x1,x2,x3,x4,+1

loop_
 _space_group_symop.magn_ssg_centering.id
 _space_group_symop.magn_ssg_centering.algebraic
 1   x1,x2,x3,x4,+1
 2   x1,x2,x3,x4+1/2,-1

_cell_length_a                           5.6432
_cell_length_b                           3.5862
_cell_length_c                           6.2038
_cell_angle_alpha                        90
_cell_angle_beta                         90
_cell_angle_gamma                        90
_cell_volume                             125.5503

loop_
 _twin_individual_id
 _twin_individual_mass_fraction_refined
 _twin_individual_twin_matrix_11
 _twin_individual_twin_matrix_12
 _twin_individual_twin_matrix_13
 _twin_individual_twin_matrix_21
 _twin_individual_twin_matrix_22
 _twin_individual_twin_matrix_23
 _twin_individual_twin_matrix_31
 _twin_individual_twin_matrix_32
 _twin_individual_twin_matrix_33
1 0.37(2)
1 0 0
0 1 0
0 0 1
2 0.386(18)
1 0 0
0 -0.5 -1.4981
0 0.5006 -0.5
3 0.248(17)
1 0 0
0 -0.5 1.4981
0 -0.5006 -0.5


_cell_modulation_dimension               1
loop_
 _cell_wave_vector_seq_id
 _cell_wave_vector_x
 _cell_wave_vector_y
 _cell_wave_vector_z
 1  0.000000  0.000000  0.350000

_jana_cell_commen_supercell_matrix_1_1   1
_jana_cell_commen_supercell_matrix_1_2   0
_jana_cell_commen_supercell_matrix_1_3   0
_jana_cell_commen_supercell_matrix_2_1   0
_jana_cell_commen_supercell_matrix_2_2   1
_jana_cell_commen_supercell_matrix_2_3   0
_jana_cell_commen_supercell_matrix_3_1   0
_jana_cell_commen_supercell_matrix_3_2   0
_jana_cell_commen_supercell_matrix_3_3   20
_jana_cell_commen_t_section_1            0

_cell_formula_units_Z                    4

loop_
 _atom_type_symbol
 _atom_type_magn_oxidation_number
 _atom_type_scat_length_neutron
 _atom_type_scat_source
 As .    6.580 International_Tables_Vol_C
 Cr Cr3+    3.635 International_Tables_Vol_C

loop_
 _atom_site_label
 _atom_site_type_symbol
 _atom_site_fract_x
 _atom_site_fract_y
 _atom_site_fract_z
 _atom_site_adp_type
 _atom_site_U_iso_or_equiv
 _atom_site_site_symmetry_multiplicity
 _atom_site_occupancy
 _atom_site_calc_flag
 _atom_site_refinement_flags
 _atom_site_disorder_assembly
 _atom_site_disorder_group
  As1_1 As 0.1992 0.25 0.5857 Uani 0.017 1 1 d . . .
  As1_2 As 0.3008 0.75 0.0857 Uani 0.017 1 1 d . . .
  As1_3 As -0.1992 -0.25 -0.5857 Uani 0.017 1 1 d . . .
  As1_4 As 0.6992 0.25 -0.0857 Uani 0.017 1 1 d . . .
  Cr1_1 Cr 0 0.25 0.2034 Uani 0.0234 1 1 d . . .
  Cr1_2 Cr 0.5 0.75 0.7034 Uani 0.0234 1 1 d . . .
  Cr1_3 Cr 0 -0.25 -0.2034 Uani 0.0234 1 1 d . . .
  Cr1_4 Cr 0.5 0.25 0.2966 Uani 0.0234 1 1 d . . .

loop_
 _atom_site_aniso_label
 _atom_site_aniso_type_symbol
 _atom_site_aniso_U_11
 _atom_site_aniso_U_22
 _atom_site_aniso_U_33
 _atom_site_aniso_U_12
 _atom_site_aniso_U_13
 _atom_site_aniso_U_23
 As1_1 As 0.035705 0.005943 0.009289 0 -0.001275 0
 As1_2 As 0.035705 0.005943 0.009289 0 -0.001275 0
 As1_3 As 0.035705 0.005943 0.009289 0 -0.001275 0
 As1_4 As 0.035705 0.005943 0.009289 0 -0.001275 0
 Cr1_1 Cr 0.056987 0.004153 0.008994 0 -0.001994 0
 Cr1_2 Cr 0.056987 0.004153 0.008994 0 -0.001994 0
 Cr1_3 Cr 0.056987 0.004153 0.008994 0 -0.001994 0
 Cr1_4 Cr 0.056987 0.004153 0.008994 0 -0.001994 0


loop_
 _atom_site_moment_label
 _atom_site_moment_crystalaxis_x
 _atom_site_moment_crystalaxis_y
 _atom_site_moment_crystalaxis_z
 Cr1_1 0 0 0
 Cr1_2 0 0 0
 Cr1_3 0 0 0
 Cr1_4 0 0 0


loop_
 _atom_site_Fourier_wave_vector_seq_id
 _atom_site_Fourier_wave_vector_q1_coeff
    1    1


loop_
 _atom_site_moment_Fourier_atom_site_label
 _atom_site_moment_Fourier_axis
 _atom_site_moment_Fourier_wave_vector_seq_id
 _atom_site_moment_Fourier_param_cos
 _atom_site_moment_Fourier_param_sin
 Cr1_1  x  1    -2.8021(13)       0.6901(6)
 Cr1_1  y  1     0.6901(4)        2.8021(8)
 Cr1_1  z  1     0                0
 Cr1_2  x  1    -2.8021(13)       0.6901(6)
 Cr1_2  y  1     0.6901(4)        2.8021(8)
 Cr1_2  z  1     0                0
 Cr1_3  x  1     0                2.8859(9)
 Cr1_3  y  1     2.8859(6)        0
 Cr1_3  z  1     0                0
 Cr1_4  x  1     0                2.8859(9)
 Cr1_4  y  1     2.8859(6)        0
 Cr1_4  z  1     0                0

# CIFX: Changed following block name from I

data_I_4
_chemical_formula_sum                    'As1 Cr1'
_symmetry_cell_setting                   triclinic
_space_group_ssg_name                    'P-1.1'(\a\b\g)0s'

loop_
 _space_group_symop_magn_ssg_operation.id
 _space_group_symop_magn_ssg_operation.algebraic
 1   x1,x2,x3,x4,+1
 2   -x1,-x2,-x3,-x4,+1

loop_
 _space_group_symop.magn_ssg_centering.id
 _space_group_symop.magn_ssg_centering.algebraic
 1   x1,x2,x3,x4,+1
 2   x1,x2,x3,x4+1/2,-1

_cell_length_a                           5.6432
_cell_length_b                           3.5862
_cell_length_c                           6.2038
_cell_angle_alpha                        90
_cell_angle_beta                         90
_cell_angle_gamma                        90
_cell_volume                             125.5503

loop_
 _twin_individual_id
 _twin_individual_mass_fraction_refined
 _twin_individual_twin_matrix_11
 _twin_individual_twin_matrix_12
 _twin_individual_twin_matrix_13
 _twin_individual_twin_matrix_21
 _twin_individual_twin_matrix_22
 _twin_individual_twin_matrix_23
 _twin_individual_twin_matrix_31
 _twin_individual_twin_matrix_32
 _twin_individual_twin_matrix_33
1 0.353606
1 0 0
0 1 0
0 0 1
2 0.391044
1 0 0
0 -0.5 -1.4981
0 0.5006 -0.5
3 0.25535
1 0 0
0 -0.5 1.4981
0 -0.5006 -0.5


_cell_modulation_dimension               1
loop_
 _cell_wave_vector_seq_id
 _cell_wave_vector_x
 _cell_wave_vector_y
 _cell_wave_vector_z
 1  0.000000  0.000000  0.353000
_cell_formula_units_Z                    4

loop_
 _atom_type_symbol
 _atom_type_magn_oxidation_number
 _atom_type_scat_length_neutron
 _atom_type_scat_source
 As .    6.580 International_Tables_Vol_C
 Cr Cr3+    3.635 International_Tables_Vol_C

loop_
 _atom_site_label
 _atom_site_type_symbol
 _atom_site_fract_x
 _atom_site_fract_y
 _atom_site_fract_z
 _atom_site_adp_type
 _atom_site_U_iso_or_equiv
 _atom_site_site_symmetry_multiplicity
 _atom_site_occupancy
 _atom_site_calc_flag
 _atom_site_refinement_flags
 _atom_site_disorder_assembly
 _atom_site_disorder_group
  As1_1 As 0.1992 0.25 0.5857 Uani 0.0167 2 1 d . . .
  As1_2 As 0.6992 0.25 -0.0857 Uani 0.0167 2 1 d . . .
  Cr1_1 Cr 0 0.25 0.2034 Uani 0.0235 2 1 d . . .
  Cr1_2 Cr 0.5 0.25 0.2966 Uani 0.0235 2 1 d . . .

loop_
 _atom_site_aniso_label
 _atom_site_aniso_type_symbol
 _atom_site_aniso_U_11
 _atom_site_aniso_U_22
 _atom_site_aniso_U_33
 _atom_site_aniso_U_12
 _atom_site_aniso_U_13
 _atom_site_aniso_U_23
 As1_1 As 0.034894 0.00601 0.009341 0 -0.000986 0
 As1_2 As 0.034894 0.00601 0.009341 0 -0.000986 0
 Cr1_1 Cr 0.057166 0.004101 0.009122 0 -0.003124 0
 Cr1_2 Cr 0.057166 0.004101 0.009122 0 -0.003124 0


loop_
 _atom_site_moment_label
 _atom_site_moment_crystalaxis_x
 _atom_site_moment_crystalaxis_y
 _atom_site_moment_crystalaxis_z
 Cr1_1 0 0 0
 Cr1_2 0 0 0


loop_
 _atom_site_Fourier_wave_vector_seq_id
 _atom_site_Fourier_wave_vector_q1_coeff
    1    1


loop_
 _atom_site_moment_Fourier_atom_site_label
 _atom_site_moment_Fourier_axis
 _atom_site_moment_Fourier_wave_vector_seq_id
 _atom_site_moment_Fourier_param_cos
 _atom_site_moment_Fourier_param_sin
 Cr1_1  x  1    -0.18(7)          2.08(4)
 Cr1_1  y  1     3.167(11)        0.58(5)
 Cr1_1  z  1     0.61(6)         -2.41(4)
 Cr1_2  x  1     3.233(10)       -0.47(5)
 Cr1_2  y  1     0.48(5)          3.22(2)
 Cr1_2  z  1     0.1(2)          -0.3(2)

# CIFX: Changed following block name from I

data_I_5
_chemical_formula_sum                    'As1 Cr1'
_symmetry_cell_setting                   monoclinic
_space_group_ssg_name                    'P21/n.1'(0\b\g)0ss'

loop_
 _space_group_symop_magn_ssg_operation.id
 _space_group_symop_magn_ssg_operation.algebraic
 1   x1,x2,x3,x4,+1
 2   x1+1/2,-x2+1/2,-x3+1/2,-x4+1/2,+1
 3   -x1,-x2,-x3,-x4,+1
 4   -x1+1/2,x2+1/2,x3+1/2,x4+1/2,+1

loop_
 _space_group_symop.magn_ssg_centering.id
 _space_group_symop.magn_ssg_centering.algebraic
 1   x1,x2,x3,x4,+1
 2   x1,x2,x3,x4+1/2,-1

_cell_length_a                           5.6432
_cell_length_b                           3.5862
_cell_length_c                           6.2038
_cell_angle_alpha                        90
_cell_angle_beta                         90
_cell_angle_gamma                        90
_cell_volume                             125.5503

loop_
 _twin_individual_id
 _twin_individual_mass_fraction_refined
 _twin_individual_twin_matrix_11
 _twin_individual_twin_matrix_12
 _twin_individual_twin_matrix_13
 _twin_individual_twin_matrix_21
 _twin_individual_twin_matrix_22
 _twin_individual_twin_matrix_23
 _twin_individual_twin_matrix_31
 _twin_individual_twin_matrix_32
 _twin_individual_twin_matrix_33
1 0.352165
1 0 0
0 1 0
0 0 1
2 0.395044
1 0 0
0 -0.5 -1.4981
0 0.5006 -0.5
3 0.252791
1 0 0
0 -0.5 1.4981
0 -0.5006 -0.5


_cell_modulation_dimension               1
loop_
 _cell_wave_vector_seq_id
 _cell_wave_vector_x
 _cell_wave_vector_y
 _cell_wave_vector_z
 1  0.000000  0.000000  0.353000
_cell_formula_units_Z                    4

loop_
 _atom_type_symbol
 _atom_type_magn_oxidation_number
 _atom_type_scat_length_neutron
 _atom_type_scat_source
 As .    6.580 International_Tables_Vol_C
 Cr Cr3+    3.635 International_Tables_Vol_C

loop_
 _atom_site_label
 _atom_site_type_symbol
 _atom_site_fract_x
 _atom_site_fract_y
 _atom_site_fract_z
 _atom_site_adp_type
 _atom_site_U_iso_or_equiv
 _atom_site_site_symmetry_multiplicity
 _atom_site_occupancy
 _atom_site_calc_flag
 _atom_site_refinement_flags
 _atom_site_disorder_assembly
 _atom_site_disorder_group
  As1 As 0.1992 0.25 0.5857 Uani 0.0182 4 1 d . . .
  Cr1 Cr 0 0.25 0.2034 Uani 0.0256 4 1 d . . .

loop_
 _atom_site_aniso_label
 _atom_site_aniso_type_symbol
 _atom_site_aniso_U_11
 _atom_site_aniso_U_22
 _atom_site_aniso_U_33
 _atom_site_aniso_U_12
 _atom_site_aniso_U_13
 _atom_site_aniso_U_23
 As1 As 0.03902 0.006627 0.008822 0 0.009772 0
 Cr1 Cr 0.062407 0.004413 0.009965 0 -0.010836 0


loop_
 _atom_site_moment_label
 _atom_site_moment_crystalaxis_x
 _atom_site_moment_crystalaxis_y
 _atom_site_moment_crystalaxis_z
 Cr1 0 0 0


loop_
 _atom_site_Fourier_wave_vector_seq_id
 _atom_site_Fourier_wave_vector_q1_coeff
    1    1


loop_
 _atom_site_moment_Fourier_atom_site_label
 _atom_site_moment_Fourier_axis
 _atom_site_moment_Fourier_wave_vector_seq_id
 _atom_site_moment_Fourier_param_cos
 _atom_site_moment_Fourier_param_sin
 Cr1  x  1     0.59(4)          2.93(2)
 Cr1  y  1     2.45(3)         -1.10(4)
 Cr1  z  1     1.92(4)          0.51(6)

# CIFX: Changed following block name from I

data_I_6
_chemical_formula_sum                    'As1 Cr1'
_symmetry_cell_setting                   monoclinic
_space_group_ssg_name                    'Pa.1'(00\g)0s'

loop_
 _space_group_symop_magn_ssg_operation.id
 _space_group_symop_magn_ssg_operation.algebraic
 1   x1,x2,x3,x4,+1
 2   x1+1/2,x2,-x3+1/2,-x4,+1

loop_
 _space_group_symop.magn_ssg_centering.id
 _space_group_symop.magn_ssg_centering.algebraic
 1   x1,x2,x3,x4,+1
 2   x1,x2,x3,x4+1/2,-1

_cell_length_a                           5.6432
_cell_length_b                           3.5862
_cell_length_c                           6.2038
_cell_angle_alpha                        90
_cell_angle_beta                         90
_cell_angle_gamma                        90
_cell_volume                             125.5503

loop_
 _twin_individual_id
 _twin_individual_mass_fraction_refined
 _twin_individual_twin_matrix_11
 _twin_individual_twin_matrix_12
 _twin_individual_twin_matrix_13
 _twin_individual_twin_matrix_21
 _twin_individual_twin_matrix_22
 _twin_individual_twin_matrix_23
 _twin_individual_twin_matrix_31
 _twin_individual_twin_matrix_32
 _twin_individual_twin_matrix_33
1 0.353739
1 0 0
0 1 0
0 0 1
2 0.326182
1 0 0
0 -0.5 -1.4981
0 0.5006 -0.5
3 0.320079
1 0 0
0 -0.5 1.4981
0 -0.5006 -0.5


_cell_modulation_dimension               1
loop_
 _cell_wave_vector_seq_id
 _cell_wave_vector_x
 _cell_wave_vector_y
 _cell_wave_vector_z
 1  0.000000  0.000000  0.353000
_cell_formula_units_Z                    4

loop_
 _atom_type_symbol
 _atom_type_magn_oxidation_number
 _atom_type_scat_length_neutron
 _atom_type_scat_source
 As .    6.580 International_Tables_Vol_C
 Cr Cr3+    3.635 International_Tables_Vol_C

loop_
 _atom_site_label
 _atom_site_type_symbol
 _atom_site_fract_x
 _atom_site_fract_y
 _atom_site_fract_z
 _atom_site_adp_type
 _atom_site_U_iso_or_equiv
 _atom_site_site_symmetry_multiplicity
 _atom_site_occupancy
 _atom_site_calc_flag
 _atom_site_refinement_flags
 _atom_site_disorder_assembly
 _atom_site_disorder_group
  As1_1 As 0.1992 0.25 0.5857 Uani 0.0317 2 1 d . . .
  As1_2 As 0.3008 0.75 0.0857 Uani 0.0317 2 1 d . . .
  Cr1_1 Cr 0 0.25 0.2034 Uani 0.0333 2 1 d . . .
  Cr1_2 Cr 0.5 0.75 0.7034 Uani 0.0333 2 1 d . . .

loop_
 _atom_site_aniso_label
 _atom_site_aniso_type_symbol
 _atom_site_aniso_U_11
 _atom_site_aniso_U_22
 _atom_site_aniso_U_33
 _atom_site_aniso_U_12
 _atom_site_aniso_U_13
 _atom_site_aniso_U_23
 As1_1 As 0.076637 0.006181 0.012159 0 0.030087 0
 As1_2 As 0.076637 0.006181 0.012159 0 0.030087 0
 Cr1_1 Cr 0.082771 0.008038 0.009045 0 -0.02117 0
 Cr1_2 Cr 0.082771 0.008038 0.009045 0 -0.02117 0


loop_
 _atom_site_moment_label
 _atom_site_moment_crystalaxis_x
 _atom_site_moment_crystalaxis_y
 _atom_site_moment_crystalaxis_z
 Cr1_1 0 0 0
 Cr1_2 0 0 0


loop_
 _atom_site_Fourier_wave_vector_seq_id
 _atom_site_Fourier_wave_vector_q1_coeff
    1    1


loop_
 _atom_site_moment_Fourier_atom_site_label
 _atom_site_moment_Fourier_axis
 _atom_site_moment_Fourier_wave_vector_seq_id
 _atom_site_moment_Fourier_param_cos
 _atom_site_moment_Fourier_param_sin
 Cr1_1  x  1    -1.75(4)          0.61(6)
 Cr1_1  y  1     1.10(3)          2.979(12)
 Cr1_1  z  1     2.41(3)         -0.92(4)
 Cr1_2  x  1    -2.02(3)         -0.71(5)
 Cr1_2  y  1    -2.34(3)          1.47(3)
 Cr1_2  z  1    -0.74(4)         -2.73(2)

# CIFX: Changed following block name from I

data_I_7
_chemical_formula_sum                    'As1 Cr1'
_symmetry_cell_setting                   monoclinic
_space_group_ssg_name                    'Pn.1'(0\b\g)ss'

loop_
 _space_group_symop_magn_ssg_operation.id
 _space_group_symop_magn_ssg_operation.algebraic
 1   x1,x2,x3,x4,+1
 2   -x1+1/2,x2+1/2,x3+1/2,x4+1/2,+1

loop_
 _space_group_symop.magn_ssg_centering.id
 _space_group_symop.magn_ssg_centering.algebraic
 1   x1,x2,x3,x4,+1
 2   x1,x2,x3,x4+1/2,-1

_cell_length_a                           5.6432
_cell_length_b                           3.5862
_cell_length_c                           6.2038
_cell_angle_alpha                        90
_cell_angle_beta                         90
_cell_angle_gamma                        90
_cell_volume                             125.5503

loop_
 _twin_individual_id
 _twin_individual_mass_fraction_refined
 _twin_individual_twin_matrix_11
 _twin_individual_twin_matrix_12
 _twin_individual_twin_matrix_13
 _twin_individual_twin_matrix_21
 _twin_individual_twin_matrix_22
 _twin_individual_twin_matrix_23
 _twin_individual_twin_matrix_31
 _twin_individual_twin_matrix_32
 _twin_individual_twin_matrix_33
1 0.357376
1 0 0
0 1 0
0 0 1
2 0.392963
1 0 0
0 -0.5 -1.4981
0 0.5006 -0.5
3 0.249661
1 0 0
0 -0.5 1.4981
0 -0.5006 -0.5


_cell_modulation_dimension               1
loop_
 _cell_wave_vector_seq_id
 _cell_wave_vector_x
 _cell_wave_vector_y
 _cell_wave_vector_z
 1  0.000000  0.000000  0.353000
_cell_formula_units_Z                    4

loop_
 _atom_type_symbol
 _atom_type_magn_oxidation_number
 _atom_type_scat_length_neutron
 _atom_type_scat_source
 As .    6.580 International_Tables_Vol_C
 Cr Cr3+    3.635 International_Tables_Vol_C

loop_
 _atom_site_label
 _atom_site_type_symbol
 _atom_site_fract_x
 _atom_site_fract_y
 _atom_site_fract_z
 _atom_site_adp_type
 _atom_site_U_iso_or_equiv
 _atom_site_site_symmetry_multiplicity
 _atom_site_occupancy
 _atom_site_calc_flag
 _atom_site_refinement_flags
 _atom_site_disorder_assembly
 _atom_site_disorder_group
  As1_1 As 0.1992 0.25 0.5857 Uani 0.0181 2 1 d . . .
  As1_3 As -0.1992 -0.25 -0.5857 Uani 0.0181 2 1 d . . .
  Cr1_1 Cr 0 0.25 0.2034 Uani 0.0252 2 1 d . . .
  Cr1_3 Cr 0 -0.25 -0.2034 Uani 0.0252 2 1 d . . .

loop_
 _atom_site_aniso_label
 _atom_site_aniso_type_symbol
 _atom_site_aniso_U_11
 _atom_site_aniso_U_22
 _atom_site_aniso_U_33
 _atom_site_aniso_U_12
 _atom_site_aniso_U_13
 _atom_site_aniso_U_23
 As1_1 As 0.039192 0.006633 0.008528 0 0.01075 0
 As1_3 As 0.039192 0.006633 0.008528 0 0.01075 0
 Cr1_1 Cr 0.061419 0.00419 0.009876 0 -0.010557 0
 Cr1_3 Cr 0.061419 0.00419 0.009876 0 -0.010557 0


loop_
 _atom_site_moment_label
 _atom_site_moment_crystalaxis_x
 _atom_site_moment_crystalaxis_y
 _atom_site_moment_crystalaxis_z
 Cr1_1 0 0 0
 Cr1_3 0 0 0


loop_
 _atom_site_Fourier_wave_vector_seq_id
 _atom_site_Fourier_wave_vector_q1_coeff
    1    1


loop_
 _atom_site_moment_Fourier_atom_site_label
 _atom_site_moment_Fourier_axis
 _atom_site_moment_Fourier_wave_vector_seq_id
 _atom_site_moment_Fourier_param_cos
 _atom_site_moment_Fourier_param_sin
 Cr1_1  x  1     2.59(4)         -1.45(6)
 Cr1_1  y  1    -1.65(6)          1.18(7)
 Cr1_1  z  1     1.86(4)          3.07(2)
 Cr1_3  x  1    -3.21(3)         -0.17(6)
 Cr1_3  y  1    -0.52(6)          3.53(2)
 Cr1_3  z  1    -1.60(7)         -0.81(9)
